# Supplementary material for: N 2,N 2′-Bis(2-hydroxy­benzyl­idene)-2,2′-bipyridyl-3,3′-dicarbohydrazide
Source: Acta Crystallogr Sect E Struct Rep Online. 2008 Dec 10;65(Pt 1):o75. doi: 10.1107/S1600536808038087 (PMC2967985; doi:10.1107/S1600536808038087)
Supplement: Supplementary file 1 [file e-65-00o75-sup1.cif]

##############################################################################
###                                                                        ###
###        Electronic paper (Acta Crystallographica Section E)             ###
###                                                                        ###
##############################################################################
#                                                                            #
# This CIF contains the data in a paper accepted for publication in Acta     #
# Crystallographica Section E. It conforms to the requirements of Notes      #
# for Authors for Section E, and has been peer reviewed under the auspices   #
# of the IUCr Commission on Journals.                                        #
#                                                                            #
# Full details of the Crystallographic Information File format               #
# are given in the paper "The Crystallographic Information File (CIF):       #
# a New Standard Archive File for Crystallography" by S. R. Hall, F. H.      #
# Allen and I. D. Brown [Acta Cryst. (1991), A47, 655-685].                  #
#                                                                            #
# The current version of the core CIF dictionary is obtainable from          #
# ftp://ftp.iucr.org/pub/cif_core.dic. The current version number is 2.4.    #
#                                                                            #
# Software is freely available for graphical display of the structure(s) in  #
# this CIF.  For information consult the CIF home page http://www.iucr.org/  #
# cif/home.html                                                              #
#                                                                            #
# This file may be used for bona fide research purposes within the           #
# scientific community so long as proper attribution is given to the journal # 
# article from which it was obtained.                                        #
#                                                                            #
##############################################################################
                                             
data_global
_audit_creation_method     'SHELXL-97'
_journal_date_recd_electronic     2008-11-03
_journal_date_accepted     2008-11-16
_journal_name_full     'Acta Crystallographica, Section E'
_journal_year     2009
_journal_volume     65
_journal_issue      1
_journal_page_first     o75
_journal_page_last     o75
_journal_paper_category     QO
_journal_coeditor_code     SI2129
_publ_contact_author_name     'Professor Bao-Ming Ji'
_publ_contact_author_address
;
College of Chemistry and Chemical Engineering
Luoyang Normal University
Luoyang 471022
People's Republic of China
;
_publ_contact_author_email     lyhxxjbm@126.com
_publ_contact_author_fax     '086 379 65523821'
_publ_contact_author_phone     '086 379 65523821'
_publ_section_title
;\
<i>N</i>^2^,<i>N</i>^2'^-Bis(2-hydroxybenzylidene)-2,2'-bipyridyl-3,3'-\
dicarbohydrazide
;
loop_
    _publ_author_name
    _publ_author_address
    'Shao-Bin Miao'
;
College of Chemistry and Chemical Engineering
Luoyang Normal University
Luoyang 471022
People's Republic of China
;
    'Lu-Lu Zang'
;
College of Chemistry and Chemical Engineering
Luoyang Normal University
Luoyang 471022
People's Republic of China
;
    'Ya-Wei Fan'
;
College of Chemistry and Chemical Engineering
Luoyang Normal University
Luoyang 471022
People's Republic of China
;
    'Bao-Ming Ji'
;
College of Chemistry and Chemical Engineering
Luoyang Normal University
Luoyang 471022
People's Republic of China
;
data_I
_audit_creation_method     SHELXL97
_chemical_name_systematic
;
N^2^,N^2'^-Bis(2-hydroxybenzylidene)-2,2'-bipyridyl-3,3'-dicarbohydrazide
;
_chemical_name_common     ?
_chemical_formula_moiety     'C26 H20 N6 O4'
_chemical_formula_sum     'C26 H20 N6 O4'
_chemical_formula_iupac     'C26 H20 N6 O4'
_chemical_formula_weight     480.48
_chemical_melting_point     ?
_symmetry_cell_setting     triclinic
_symmetry_space_group_name_H-M     'P -1'
loop_
    _symmetry_equiv_pos_as_xyz
    'x, y, z'
    '-x, -y, -z'
_cell_length_a     9.4251(13)
_cell_length_b     11.7642(16)
_cell_length_c     12.0384(16)
_cell_angle_alpha     98.842(2)
_cell_angle_beta     108.895(2)
_cell_angle_gamma     104.591(2)
_cell_volume     1181.1(3)
_cell_formula_units_Z     2
_cell_measurement_reflns_used     2245
_cell_measurement_theta_min     2.41
_cell_measurement_theta_max     23.75
_cell_measurement_temperature     293(2)
_exptl_crystal_description     block
_exptl_crystal_colour     yellow
_exptl_crystal_size_max     0.37
_exptl_crystal_size_mid     0.25
_exptl_crystal_size_min     0.10
_exptl_crystal_density_diffrn     1.351
_exptl_crystal_density_meas     ?
_exptl_crystal_density_method     'not measured'
_exptl_crystal_F_000     500
_exptl_absorpt_coefficient_mu     0.095
_exptl_absorpt_correction_type     multi-scan
_exptl_absorpt_process_details     '(SADABS; Sheldrick, 1996)'
_exptl_absorpt_correction_T_min     0.9558
_exptl_absorpt_correction_T_max     0.9907
_exptl_special_details
;
;
_diffrn_ambient_temperature     295(2)
_diffrn_radiation_type     MoK\a
_diffrn_radiation_wavelength     0.71073
_diffrn_radiation_source     'fine-focus sealed tube'
_diffrn_radiation_monochromator     graphite
_diffrn_measurement_device_type     'Bruker SMART CCD area-detector'
_diffrn_measurement_method     '\f and \w'
_diffrn_detector_area_resol_mean     ?
_diffrn_reflns_number     8593
_diffrn_reflns_av_R_equivalents     0.0206
_diffrn_reflns_av_sigmaI/netI     0.0333
_diffrn_reflns_theta_min     2.41
_diffrn_reflns_theta_max     25.50
_diffrn_reflns_theta_full     25.50
_diffrn_measured_fraction_theta_max     0.971
_diffrn_measured_fraction_theta_full     0.971
_diffrn_reflns_limit_h_min     -11
_diffrn_reflns_limit_h_max     11
_diffrn_reflns_limit_k_min     -14
_diffrn_reflns_limit_k_max     14
_diffrn_reflns_limit_l_min     -14
_diffrn_reflns_limit_l_max     14
_diffrn_standards_number     ?
_diffrn_standards_interval_count     ?
_diffrn_standards_interval_time     ?
_diffrn_standards_decay_%     ?
_refine_special_details
;
Refinement of <i>F</i>^2^ against ALL reflections. The weighted <i>R</i>-factor
<i>wR</i> and goodness of fit <i>S</i> are based on <i>F</i>^2^, conventional
<i>R</i>-factors <i>R</i> are based on <i>F</i>, with <i>F</i> set to zero for
negative <i>F</i>^2^. The threshold expression of
<i>F</i>^2^ > \s(<i>F</i>^2^) is used only for calculating <i>R</i>-factors(gt)
<i>etc</i>. and is not relevant to the choice of reflections for refinement.
<i>R</i>-factors based on <i>F</i>^2^ are statistically about twice as large as
those based on <i>F</i>, and <i>R</i>-factors based on ALL data will be even
larger.
;
_reflns_number_total     4281
_reflns_number_gt     3119
_reflns_threshold_expression     I>2\s(I)
_refine_ls_structure_factor_coef     Fsqd
_refine_ls_matrix_type     full
_refine_ls_R_factor_all     0.0617
_refine_ls_R_factor_gt     0.0410
_refine_ls_wR_factor_gt     0.0984
_refine_ls_wR_factor_ref     0.1108
_refine_ls_goodness_of_fit_ref     1.020
_refine_ls_restrained_S_all     1.020
_refine_ls_number_reflns     4281
_refine_ls_number_parameters     327
_refine_ls_number_restraints     0
_refine_ls_hydrogen_treatment     constr
_refine_ls_weighting_scheme     calc
_refine_ls_weighting_details
            'w = 1/[\s^2^(Fo^2^)+(0.0497P)^2^+0.2276P] where P=(Fo^2^+2Fc^2^)/3'
_atom_sites_solution_hydrogens     geom
_atom_sites_solution_primary     direct
_atom_sites_solution_secondary     difmap
_refine_ls_shift/su_max     0.000
_refine_ls_shift/su_mean     0.000
_refine_diff_density_max     0.460
_refine_diff_density_min     -0.187
_refine_ls_extinction_method     none
_refine_ls_extinction_coef     ?
loop_
    _atom_type_symbol
    _atom_type_description
    _atom_type_scat_dispersion_real
    _atom_type_scat_dispersion_imag
    _atom_type_scat_source
    'C' 'C' 0.0033 0.0016
                         'International Tables Vol C Tables 4.2.6.8 and 6.1.1.4'
    'H' 'H' 0.0000 0.0000
                         'International Tables Vol C Tables 4.2.6.8 and 6.1.1.4'
    'N' 'N' 0.0061 0.0033
                         'International Tables Vol C Tables 4.2.6.8 and 6.1.1.4'
    'O' 'O' 0.0106 0.0060
                         'International Tables Vol C Tables 4.2.6.8 and 6.1.1.4'
_computing_data_collection     'SMART (Bruker, 1999)'
_computing_cell_refinement     'SMART (Bruker, 1999)'
_computing_data_reduction     'SAINT (Bruker, 1999)'
_computing_structure_solution     'SHELXS97 (Sheldrick, 2008)'
_computing_structure_refinement     'SHELXL97 (Sheldrick, 2008)'
_computing_molecular_graphics     'SHELXTL (Sheldrick, 2008)'
_computing_publication_material
                             'SHELXTL (Sheldrick, 2008) and PLATON (Spek, 2003)'
loop_
    _atom_site_type_symbol
    _atom_site_label
    _atom_site_fract_x
    _atom_site_fract_y
    _atom_site_fract_z
    _atom_site_U_iso_or_equiv
    _atom_site_adp_type
    _atom_site_calc_flag
    _atom_site_refinement_flags
    _atom_site_occupancy
    _atom_site_disorder_assembly
    _atom_site_disorder_group
    O O1 0.91934(18) 0.72851(13) 0.61871(15) 0.0628(4) Uani d . 1 . .
    H H1 0.8614 0.7551 0.5702 0.094 Uiso calc R 1 . .
    O O2 0.54744(16) 0.76483(12) 0.33652(13) 0.0531(4) Uani d . 1 . .
    O O3 0.03313(14) 0.63641(12) 0.00365(11) 0.0452(3) Uani d . 1 . .
    O O4 0.76743(15) 0.68107(15) 0.01770(12) 0.0586(4) Uani d . 1 . .
    H H4 0.8519 0.6749 0.0170 0.088 Uiso calc R 1 . .
    N N1 0.81685(17) 0.90089(14) 0.53315(14) 0.0400(4) Uani d . 1 . .
    N N2 0.70967(17) 0.94879(14) 0.46351(13) 0.0399(4) Uani d . 1 . .
    H H2D 0.7280 1.0261 0.4795 0.048 Uiso calc R 1 . .
    N N3 0.20060(19) 0.93570(15) 0.21026(14) 0.0458(4) Uani d . 1 . .
    N N4 0.23711(19) 0.79268(14) 0.42134(13) 0.0413(4) Uani d . 1 . .
    N N5 0.29163(16) 0.65006(13) 0.09343(13) 0.0370(4) Uani d . 1 . .
    H H5D 0.3693 0.6630 0.1609 0.044 Uiso calc R 1 . .
    N N6 0.31480(17) 0.62971(13) -0.01446(13) 0.0355(4) Uani d . 1 . .
    C C1 1.0361(2) 0.82252(18) 0.70788(18) 0.0448(5) Uani d . 1 . .
    C C2 1.1409(3) 0.7965(2) 0.8036(2) 0.0579(6) Uani d . 1 . .
    H H2 1.1310 0.7160 0.8046 0.070 Uiso calc R 1 . .
    C C3 1.2592(3) 0.8884(2) 0.8969(2) 0.0645(7) Uani d . 1 . .
    H H3 1.3274 0.8694 0.9612 0.077 Uiso calc R 1 . .
    C C4 1.2783(3) 1.0079(2) 0.8970(2) 0.0607(6) Uani d . 1 . .
    H H4A 1.3601 1.0695 0.9598 0.073 Uiso calc R 1 . .
    C C5 1.1754(2) 1.03568(19) 0.80321(18) 0.0488(5) Uani d . 1 . .
    H H5 1.1873 1.1167 0.8038 0.059 Uiso calc R 1 . .
    C C6 1.0531(2) 0.94455(17) 0.70696(16) 0.0383(4) Uani d . 1 . .
    C C7 0.9401(2) 0.97971(17) 0.61685(16) 0.0385(4) Uani d . 1 . .
    H H7 0.9575 1.0617 0.6199 0.046 Uiso calc R 1 . .
    C C8 0.5773(2) 0.87486(17) 0.37108(16) 0.0375(4) Uani d . 1 . .
    C C9 0.4686(2) 0.93978(16) 0.31156(15) 0.0348(4) Uani d . 1 . .
    C C10 0.5244(2) 1.05037(17) 0.28697(17) 0.0423(5) Uani d . 1 . .
    H H10 0.6328 1.0889 0.3118 0.051 Uiso calc R 1 . .
    C C11 0.4186(3) 1.10226(19) 0.22581(19) 0.0509(5) Uani d . 1 . .
    H H11 0.4541 1.1773 0.2107 0.061 Uiso calc R 1 . .
    C C12 0.2594(3) 1.04164(19) 0.18726(19) 0.0518(5) Uani d . 1 . .
    H H12 0.1885 1.0759 0.1428 0.062 Uiso calc R 1 . .
    C C13 0.3044(2) 0.88770(16) 0.27334(15) 0.0340(4) Uani d . 1 . .
    C C14 0.22940(19) 0.77607(16) 0.30632(15) 0.0332(4) Uani d . 1 . .
    C C15 0.1631(2) 0.69644(19) 0.45134(18) 0.0488(5) Uani d . 1 . .
    H H15 0.1702 0.7059 0.5313 0.059 Uiso calc R 1 . .
    C C16 0.0775(2) 0.58480(19) 0.37127(18) 0.0514(5) Uani d . 1 . .
    H H16 0.0274 0.5208 0.3964 0.062 Uiso calc R 1 . .
    C C17 0.0671(2) 0.56921(18) 0.25305(18) 0.0459(5) Uani d . 1 . .
    H H17 0.0075 0.4950 0.1963 0.055 Uiso calc R 1 . .
    C C18 0.14672(19) 0.66555(16) 0.21967(15) 0.0334(4) Uani d . 1 . .
    C C19 0.1497(2) 0.65002(15) 0.09467(16) 0.0333(4) Uani d . 1 . .
    C C20 0.4561(2) 0.63447(16) -0.00311(16) 0.0359(4) Uani d . 1 . .
    H H20 0.5342 0.6531 0.0740 0.043 Uiso calc R 1 . .
    C C21 0.4959(2) 0.61090(16) -0.11018(16) 0.0358(4) Uani d . 1 . .
    C C22 0.3798(2) 0.5622(2) -0.22627(19) 0.0532(5) Uani d . 1 . .
    H H22 0.2738 0.5441 -0.2363 0.064 Uiso calc R 1 . .
    C C23 0.4176(3) 0.5402(2) -0.3266(2) 0.0697(7) Uani d . 1 . .
    H H23 0.3381 0.5068 -0.4036 0.084 Uiso calc R 1 . .
    C C24 0.5753(3) 0.5682(2) -0.3121(2) 0.0662(7) Uani d . 1 . .
    H H24 0.6017 0.5546 -0.3798 0.079 Uiso calc R 1 . .
    C C25 0.6928(2) 0.6157(2) -0.1985(2) 0.0522(5) Uani d . 1 . .
    H H25 0.7985 0.6345 -0.1897 0.063 Uiso calc R 1 . .
    C C26 0.6548(2) 0.63589(16) -0.09660(17) 0.0385(4) Uani d . 1 . .
loop_
    _atom_site_aniso_label
    _atom_site_aniso_U_11
    _atom_site_aniso_U_22
    _atom_site_aniso_U_33
    _atom_site_aniso_U_12
    _atom_site_aniso_U_13
    _atom_site_aniso_U_23
    O1 0.0565(10) 0.0435(9) 0.0758(11) 0.0107(7) 0.0136(8) 0.0147(8)
    O2 0.0472(8) 0.0374(8) 0.0581(9) 0.0142(6) 0.0026(7) 0.0033(7)
    O3 0.0298(7) 0.0663(9) 0.0356(7) 0.0159(6) 0.0098(6) 0.0071(6)
    O4 0.0326(7) 0.0918(12) 0.0490(9) 0.0242(8) 0.0154(7) 0.0044(8)
    N1 0.0359(9) 0.0441(9) 0.0378(9) 0.0142(7) 0.0103(7) 0.0102(7)
    N2 0.0383(9) 0.0361(8) 0.0381(9) 0.0111(7) 0.0074(7) 0.0068(7)
    N3 0.0452(9) 0.0520(10) 0.0467(10) 0.0221(8) 0.0181(8) 0.0186(8)
    N4 0.0500(10) 0.0399(9) 0.0317(8) 0.0123(7) 0.0153(7) 0.0064(7)
    N5 0.0292(8) 0.0504(9) 0.0291(8) 0.0124(7) 0.0101(6) 0.0065(7)
    N6 0.0335(8) 0.0437(9) 0.0326(8) 0.0135(7) 0.0161(7) 0.0095(7)
    C1 0.0385(11) 0.0479(12) 0.0504(12) 0.0120(9) 0.0201(10) 0.0154(10)
    C2 0.0535(13) 0.0611(14) 0.0708(15) 0.0250(12) 0.0247(12) 0.0357(13)
    C3 0.0524(14) 0.0918(19) 0.0571(15) 0.0310(14) 0.0166(12) 0.0371(14)
    C4 0.0484(13) 0.0759(17) 0.0448(13) 0.0172(12) 0.0056(10) 0.0110(12)
    C5 0.0435(11) 0.0510(12) 0.0456(12) 0.0153(10) 0.0109(10) 0.0081(10)
    C6 0.0333(10) 0.0468(11) 0.0373(10) 0.0147(8) 0.0151(8) 0.0114(9)
    C7 0.0376(10) 0.0400(10) 0.0377(10) 0.0116(9) 0.0152(9) 0.0086(9)
    C8 0.0348(10) 0.0388(11) 0.0364(10) 0.0099(8) 0.0130(8) 0.0066(9)
    C9 0.0375(10) 0.0352(10) 0.0293(9) 0.0102(8) 0.0122(8) 0.0055(8)
    C10 0.0417(11) 0.0403(11) 0.0392(11) 0.0068(9) 0.0136(9) 0.0091(9)
    C11 0.0616(14) 0.0428(11) 0.0529(13) 0.0168(10) 0.0239(11) 0.0208(10)
    C12 0.0580(14) 0.0552(13) 0.0560(13) 0.0299(11) 0.0241(11) 0.0279(11)
    C13 0.0376(10) 0.0346(9) 0.0303(9) 0.0135(8) 0.0137(8) 0.0049(8)
    C14 0.0284(9) 0.0380(10) 0.0325(10) 0.0119(8) 0.0105(8) 0.0075(8)
    C15 0.0593(13) 0.0515(12) 0.0343(11) 0.0107(10) 0.0214(10) 0.0114(10)
    C16 0.0588(13) 0.0451(12) 0.0437(12) -0.0009(10) 0.0259(10) 0.0083(10)
    C17 0.0441(11) 0.0420(11) 0.0416(11) -0.0001(9) 0.0187(9) 0.0008(9)
    C18 0.0278(9) 0.0383(10) 0.0328(10) 0.0097(8) 0.0125(8) 0.0050(8)
    C19 0.0290(9) 0.0350(9) 0.0329(10) 0.0078(7) 0.0118(8) 0.0042(8)
    C20 0.0317(10) 0.0380(10) 0.0393(10) 0.0133(8) 0.0133(8) 0.0103(8)
    C21 0.0352(10) 0.0385(10) 0.0405(10) 0.0172(8) 0.0180(8) 0.0121(8)
    C22 0.0364(11) 0.0719(15) 0.0470(12) 0.0183(10) 0.0143(10) 0.0058(11)
    C23 0.0567(14) 0.107(2) 0.0413(13) 0.0328(14) 0.0159(11) 0.0042(13)
    C24 0.0662(16) 0.102(2) 0.0461(13) 0.0416(14) 0.0315(12) 0.0171(13)
    C25 0.0450(12) 0.0731(15) 0.0542(13) 0.0296(11) 0.0289(11) 0.0208(11)
    C26 0.0369(10) 0.0415(10) 0.0422(11) 0.0184(8) 0.0170(9) 0.0108(9)
_geom_special_details
;
All e.s.d.'s (except the e.s.d. in the dihedral angle between two l.s. planes)
are estimated using the full covariance matrix. The cell e.s.d.'s are taken
into account individually in the estimation of e.s.d.'s in distances, angles
and torsion angles; correlations between e.s.d.'s in cell parameters are only
used when they are defined by crystal symmetry. An approximate (isotropic)
treatment of cell e.s.d.'s is used for estimating e.s.d.'s involving l.s.
planes.
;
loop_
    _geom_bond_atom_site_label_1
    _geom_bond_atom_site_label_2
    _geom_bond_site_symmetry_2
    _geom_bond_distance
    _geom_bond_publ_flag
    O1 C1 . 1.358(2) ?
    O1 H1 . 0.8200 ?
    O2 C8 . 1.226(2) ?
    O3 C19 . 1.229(2) ?
    O4 C26 . 1.359(2) ?
    O4 H4 . 0.8200 ?
    N1 C7 . 1.279(2) ?
    N1 N2 . 1.387(2) ?
    N2 C8 . 1.345(2) ?
    N2 H2D . 0.8600 ?
    N3 C13 . 1.335(2) ?
    N3 C12 . 1.340(2) ?
    N4 C15 . 1.338(2) ?
    N4 C14 . 1.344(2) ?
    N5 C19 . 1.343(2) ?
    N5 N6 . 1.3807(19) ?
    N5 H5D . 0.8600 ?
    N6 C20 . 1.280(2) ?
    C1 C2 . 1.386(3) ?
    C1 C6 . 1.406(3) ?
    C2 C3 . 1.372(3) ?
    C2 H2 . 0.9300 ?
    C3 C4 . 1.371(3) ?
    C3 H3 . 0.9300 ?
    C4 C5 . 1.373(3) ?
    C4 H4A . 0.9300 ?
    C5 C6 . 1.397(3) ?
    C5 H5 . 0.9300 ?
    C6 C7 . 1.447(2) ?
    C7 H7 . 0.9300 ?
    C8 C9 . 1.494(2) ?
    C9 C10 . 1.390(2) ?
    C9 C13 . 1.398(2) ?
    C10 C11 . 1.371(3) ?
    C10 H10 . 0.9300 ?
    C11 C12 . 1.372(3) ?
    C11 H11 . 0.9300 ?
    C12 H12 . 0.9300 ?
    C13 C14 . 1.502(2) ?
    C14 C18 . 1.390(2) ?
    C15 C16 . 1.371(3) ?
    C15 H15 . 0.9300 ?
    C16 C17 . 1.374(3) ?
    C16 H16 . 0.9300 ?
    C17 C18 . 1.384(2) ?
    C17 H17 . 0.9300 ?
    C18 C19 . 1.498(2) ?
    C20 C21 . 1.461(2) ?
    C20 H20 . 0.9300 ?
    C21 C22 . 1.388(3) ?
    C21 C26 . 1.401(2) ?
    C22 C23 . 1.372(3) ?
    C22 H22 . 0.9300 ?
    C23 C24 . 1.383(3) ?
    C23 H23 . 0.9300 ?
    C24 C25 . 1.372(3) ?
    C24 H24 . 0.9300 ?
    C25 C26 . 1.388(3) ?
    C25 H25 . 0.9300 ?
loop_
    _geom_angle_atom_site_label_1
    _geom_angle_atom_site_label_2
    _geom_angle_atom_site_label_3
    _geom_angle_site_symmetry_1
    _geom_angle_site_symmetry_3
    _geom_angle
    _geom_angle_publ_flag
    C1 O1 H1 . . 109.5 ?
    C26 O4 H4 . . 109.5 ?
    C7 N1 N2 . . 114.91(16) ?
    C8 N2 N1 . . 120.29(15) ?
    C8 N2 H2D . . 119.9 ?
    N1 N2 H2D . . 119.9 ?
    C13 N3 C12 . . 117.24(17) ?
    C15 N4 C14 . . 117.06(16) ?
    C19 N5 N6 . . 121.03(14) ?
    C19 N5 H5D . . 119.5 ?
    N6 N5 H5D . . 119.5 ?
    C20 N6 N5 . . 114.90(14) ?
    O1 C1 C2 . . 118.42(19) ?
    O1 C1 C6 . . 122.38(17) ?
    C2 C1 C6 . . 119.20(19) ?
    C3 C2 C1 . . 120.6(2) ?
    C3 C2 H2 . . 119.7 ?
    C1 C2 H2 . . 119.7 ?
    C4 C3 C2 . . 121.0(2) ?
    C4 C3 H3 . . 119.5 ?
    C2 C3 H3 . . 119.5 ?
    C3 C4 C5 . . 119.4(2) ?
    C3 C4 H4A . . 120.3 ?
    C5 C4 H4A . . 120.3 ?
    C4 C5 C6 . . 121.3(2) ?
    C4 C5 H5 . . 119.4 ?
    C6 C5 H5 . . 119.4 ?
    C5 C6 C1 . . 118.61(17) ?
    C5 C6 C7 . . 118.48(18) ?
    C1 C6 C7 . . 122.62(17) ?
    N1 C7 C6 . . 121.70(18) ?
    N1 C7 H7 . . 119.2 ?
    C6 C7 H7 . . 119.2 ?
    O2 C8 N2 . . 124.11(17) ?
    O2 C8 C9 . . 122.32(16) ?
    N2 C8 C9 . . 113.56(16) ?
    C10 C9 C13 . . 117.33(16) ?
    C10 C9 C8 . . 122.09(17) ?
    C13 C9 C8 . . 120.52(16) ?
    C11 C10 C9 . . 119.50(18) ?
    C11 C10 H10 . . 120.3 ?
    C9 C10 H10 . . 120.3 ?
    C10 C11 C12 . . 118.93(18) ?
    C10 C11 H11 . . 120.5 ?
    C12 C11 H11 . . 120.5 ?
    N3 C12 C11 . . 123.45(19) ?
    N3 C12 H12 . . 118.3 ?
    C11 C12 H12 . . 118.3 ?
    N3 C13 C9 . . 123.44(16) ?
    N3 C13 C14 . . 113.82(15) ?
    C9 C13 C14 . . 122.65(15) ?
    N4 C14 C18 . . 122.77(16) ?
    N4 C14 C13 . . 115.72(15) ?
    C18 C14 C13 . . 121.31(15) ?
    N4 C15 C16 . . 123.90(18) ?
    N4 C15 H15 . . 118.1 ?
    C16 C15 H15 . . 118.1 ?
    C15 C16 C17 . . 118.71(18) ?
    C15 C16 H16 . . 120.6 ?
    C17 C16 H16 . . 120.6 ?
    C16 C17 C18 . . 119.02(18) ?
    C16 C17 H17 . . 120.5 ?
    C18 C17 H17 . . 120.5 ?
    C17 C18 C14 . . 118.48(16) ?
    C17 C18 C19 . . 120.92(16) ?
    C14 C18 C19 . . 120.56(15) ?
    O3 C19 N5 . . 124.31(16) ?
    O3 C19 C18 . . 123.07(15) ?
    N5 C19 C18 . . 112.61(15) ?
    N6 C20 C21 . . 120.59(16) ?
    N6 C20 H20 . . 119.7 ?
    C21 C20 H20 . . 119.7 ?
    C22 C21 C26 . . 118.43(17) ?
    C22 C21 C20 . . 121.77(16) ?
    C26 C21 C20 . . 119.79(16) ?
    C23 C22 C21 . . 121.58(19) ?
    C23 C22 H22 . . 119.2 ?
    C21 C22 H22 . . 119.2 ?
    C22 C23 C24 . . 119.3(2) ?
    C22 C23 H23 . . 120.3 ?
    C24 C23 H23 . . 120.3 ?
    C25 C24 C23 . . 120.5(2) ?
    C25 C24 H24 . . 119.7 ?
    C23 C24 H24 . . 119.7 ?
    C24 C25 C26 . . 120.28(19) ?
    C24 C25 H25 . . 119.9 ?
    C26 C25 H25 . . 119.9 ?
    O4 C26 C25 . . 122.21(17) ?
    O4 C26 C21 . . 117.96(16) ?
    C25 C26 C21 . . 119.82(18) ?
loop_
    _geom_torsion_atom_site_label_1
    _geom_torsion_atom_site_label_2
    _geom_torsion_atom_site_label_3
    _geom_torsion_atom_site_label_4
    _geom_torsion_site_symmetry_1
    _geom_torsion_site_symmetry_2
    _geom_torsion_site_symmetry_3
    _geom_torsion_site_symmetry_4
    _geom_torsion
    _geom_torsion_publ_flag
    C7 N1 N2 C8 . . . . 178.55(16) ?
    C19 N5 N6 C20 . . . . 178.69(16) ?
    O1 C1 C2 C3 . . . . -178.8(2) ?
    C6 C1 C2 C3 . . . . 0.5(3) ?
    C1 C2 C3 C4 . . . . -1.1(4) ?
    C2 C3 C4 C5 . . . . 1.3(4) ?
    C3 C4 C5 C6 . . . . -1.0(3) ?
    C4 C5 C6 C1 . . . . 0.4(3) ?
    C4 C5 C6 C7 . . . . 174.46(19) ?
    O1 C1 C6 C5 . . . . 179.16(18) ?
    C2 C1 C6 C5 . . . . -0.1(3) ?
    O1 C1 C6 C7 . . . . 5.3(3) ?
    C2 C1 C6 C7 . . . . -173.96(18) ?
    N2 N1 C7 C6 . . . . 171.98(15) ?
    C5 C6 C7 N1 . . . . -173.13(17) ?
    C1 C6 C7 N1 . . . . 0.7(3) ?
    N1 N2 C8 O2 . . . . -5.5(3) ?
    N1 N2 C8 C9 . . . . 175.49(14) ?
    O2 C8 C9 C10 . . . . -137.05(19) ?
    N2 C8 C9 C10 . . . . 42.0(2) ?
    O2 C8 C9 C13 . . . . 40.0(3) ?
    N2 C8 C9 C13 . . . . -140.91(17) ?
    C13 C9 C10 C11 . . . . -1.0(3) ?
    C8 C9 C10 C11 . . . . 176.21(17) ?
    C9 C10 C11 C12 . . . . -1.8(3) ?
    C13 N3 C12 C11 . . . . -0.5(3) ?
    C10 C11 C12 N3 . . . . 2.7(3) ?
    C12 N3 C13 C9 . . . . -2.6(3) ?
    C12 N3 C13 C14 . . . . 173.98(16) ?
    C10 C9 C13 N3 . . . . 3.3(3) ?
    C8 C9 C13 N3 . . . . -173.91(16) ?
    C10 C9 C13 C14 . . . . -172.94(16) ?
    C8 C9 C13 C14 . . . . 9.8(3) ?
    C15 N4 C14 C18 . . . . 1.2(3) ?
    C15 N4 C14 C13 . . . . 176.13(16) ?
    N3 C13 C14 N4 . . . . -101.74(18) ?
    C9 C13 C14 N4 . . . . 74.8(2) ?
    N3 C13 C14 C18 . . . . 73.3(2) ?
    C9 C13 C14 C18 . . . . -110.1(2) ?
    C14 N4 C15 C16 . . . . -2.0(3) ?
    N4 C15 C16 C17 . . . . 0.6(3) ?
    C15 C16 C17 C18 . . . . 1.7(3) ?
    C16 C17 C18 C14 . . . . -2.4(3) ?
    C16 C17 C18 C19 . . . . 175.03(17) ?
    N4 C14 C18 C17 . . . . 1.0(3) ?
    C13 C14 C18 C17 . . . . -173.68(16) ?
    N4 C14 C18 C19 . . . . -176.47(16) ?
    C13 C14 C18 C19 . . . . 8.9(2) ?
    N6 N5 C19 O3 . . . . -2.5(3) ?
    N6 N5 C19 C18 . . . . 176.19(14) ?
    C17 C18 C19 O3 . . . . 71.2(2) ?
    C14 C18 C19 O3 . . . . -111.4(2) ?
    C17 C18 C19 N5 . . . . -107.46(19) ?
    C14 C18 C19 N5 . . . . 69.9(2) ?
    N5 N6 C20 C21 . . . . 178.09(14) ?
    N6 C20 C21 C22 . . . . -11.5(3) ?
    N6 C20 C21 C26 . . . . 169.45(17) ?
    C26 C21 C22 C23 . . . . -1.0(3) ?
    C20 C21 C22 C23 . . . . -180.0(2) ?
    C21 C22 C23 C24 . . . . -0.6(4) ?
    C22 C23 C24 C25 . . . . 1.0(4) ?
    C23 C24 C25 C26 . . . . 0.3(4) ?
    C24 C25 C26 O4 . . . . 179.0(2) ?
    C24 C25 C26 C21 . . . . -1.9(3) ?
    C22 C21 C26 O4 . . . . -178.60(18) ?
    C20 C21 C26 O4 . . . . 0.4(3) ?
    C22 C21 C26 C25 . . . . 2.2(3) ?
    C20 C21 C26 C25 . . . . -178.76(17) ?
loop_
    _geom_hbond_atom_site_label_D
    _geom_hbond_atom_site_label_H
    _geom_hbond_atom_site_label_A
    _geom_hbond_site_symmetry_A
    _geom_hbond_distance_DH
    _geom_hbond_distance_HA
    _geom_hbond_distance_DA
    _geom_hbond_angle_DHA
    N5 H5D O2 . 0.86 2.15 2.962(2) 156.8
    N2 H2D N4 2_676 0.86 2.17 2.985(2) 159.2
    O4 H4 O3 1_655 0.82 1.92 2.736(2) 171.8
    O1 H1 N1 . 0.82 1.95 2.663(2) 145.2
    C10 H10 Cg3 2_776 0.93 2.76 3.458(2) 133
    C11 H11 Cg4 2_675 0.93 2.73 3.588(2) 154
