# Supplementary material for: N 2,N 2′-Bis(2-hydroxy­benzyl­idene)-2,2′-bipyridyl-3,3′-dicarbohydrazide
Source: Acta Crystallogr Sect E Struct Rep Online. 2008 Dec 10;65(Pt 1):o75. doi: 10.1107/S1600536808038087 (PMC2967985; doi:10.1107/S1600536808038087)
Supplement: Supplementary file 2 [file e-65-00o75-Isup2.hkl]

# 
# h,k,l, Fc-squared, Fo-squared, sigma(Fo-squared) and status flag 
# 
data_I
_shelx_title ' B in P-1' 
_shelx_refln_list_code          4 
_shelx_F_calc_maximum      137.63 
_exptl_crystal_F_000       500.00 
_reflns_d_resolution_high  0.8255 
 
loop_ 
 _symmetry_equiv_pos_as_xyz 
 'x, y, z' 
 '-x, -y, -z' 
 
_cell_length_a     9.4251 
_cell_length_b    11.7642 
_cell_length_c    12.0384 
_cell_angle_alpha  98.842 
_cell_angle_beta  108.895 
_cell_angle_gamma 104.591 
 
_shelx_F_squared_multiplier     1.000 
 
loop_ 
 _refln_index_h 
 _refln_index_k 
 _refln_index_l 
 _refln_F_squared_calc 
 _refln_F_squared_meas 
 _refln_F_squared_sigma 
 _refln_observed_status 
   1   0   0       86.42       65.67      2.18 o 
   2   0   0      497.23      500.00      6.30 o 
   3   0   0      199.56      222.08      3.22 o 
   4   0   0      841.04      856.49     11.46 o 
   5   0   0       59.42       69.16      3.72 o 
   6   0   0       23.76       22.06      2.74 o 
   7   0   0       26.62       25.19      3.37 o 
   8   0   0      173.98      184.15      7.73 o 
   9   0   0       56.47       58.48      5.23 o 
  10   0   0       27.10       24.23      4.08 o 
 -10   1   0        0.71        0.33      2.30 o 
  -9   1   0      187.29      193.12      8.17 o 
  -8   1   0      211.66      218.02      7.96 o 
  -7   1   0       45.52       32.55      3.46 o 
  -6   1   0       14.70       11.64      2.21 o 
  -5   1   0       50.84       41.92      1.88 o 
  -4   1   0      199.98      168.78      3.14 o 
  -3   1   0      138.56      154.27      3.29 o 
  -2   1   0     5892.72     5579.92     32.33 o 
  -1   1   0     1409.09     1162.99     13.36 o 
   1   1   0     2488.49     2296.98     19.30 o 
   2   1   0        0.13       -0.66      0.78 o 
   3   1   0      906.21      909.66      8.01 o 
   4   1   0     1490.12     1581.70     12.56 o 
   5   1   0        0.12       -1.12      1.13 o 
   6   1   0       18.89       21.03      7.90 o 
   7   1   0       63.19       53.57      4.25 o 
   8   1   0       11.30       13.08      3.06 o 
   9   1   0       18.15       20.94      3.59 o 
 -10   2   0        1.70        4.62      2.58 o 
  -9   2   0      242.53      239.11     17.62 o 
  -8   2   0       60.50       53.55      4.88 o 
  -7   2   0       60.17       52.21      4.05 o 
  -6   2   0       91.97      106.32      4.88 o 
  -5   2   0      105.10      111.43      2.98 o 
  -4   2   0       12.05       15.19      1.27 o 
  -3   2   0     4524.47     4539.07     38.79 o 
  -2   2   0      525.16      551.26      5.18 o 
  -1   2   0       67.61       98.74      2.33 o 
   0   2   0     1174.48      942.61      8.77 o 
   1   2   0     2078.42     1963.44     12.82 o 
   2   2   0        4.21        8.00      1.32 o 
   3   2   0      119.26      101.89      3.68 o 
   4   2   0      121.90      163.93      7.76 o 
   5   2   0        7.34        7.66      4.12 o 
   6   2   0       36.45       34.68      3.55 o 
   7   2   0       52.51       59.80      4.47 o 
   8   2   0      325.23      308.31      9.92 o 
   9   2   0       23.45       35.11      4.53 o 
 -10   3   0        4.00        6.59      3.18 o 
  -9   3   0      104.66      104.79      8.19 o 
  -8   3   0       27.82       21.05      5.03 o 
  -7   3   0       77.24       75.96      4.58 o 
  -6   3   0      364.77      362.01      6.07 o 
  -5   3   0     2458.54     2574.08     26.69 o 
  -4   3   0      125.79      107.80      5.57 o 
  -3   3   0     2088.36     2046.96     19.16 o 
  -2   3   0      828.46      771.78      6.73 o 
  -1   3   0      517.36      456.58      7.34 o 
   0   3   0     6303.37     6164.54     42.84 o 
   1   3   0      118.54      133.33      2.67 o 
   2   3   0      273.84      237.78      4.42 o 
   3   3   0      775.04      721.18      7.91 o 
   4   3   0      625.69      577.45      7.47 o 
   5   3   0        0.16       -1.39      1.31 o 
   6   3   0       77.17       82.75      4.81 o 
   7   3   0       64.19       71.03      5.07 o 
   8   3   0       77.47       84.50      5.77 o 
   9   3   0        6.93        9.85      2.88 o 
 -10   4   0        2.84        9.40      2.99 o 
  -9   4   0        0.98       -0.57      2.36 o 
  -8   4   0       23.59       24.79      3.26 o 
  -7   4   0      685.44      655.65     12.41 o 
  -6   4   0        5.05        5.66      1.50 o 
  -5   4   0      236.12      227.76      4.76 o 
  -4   4   0      402.71      383.48      5.55 o 
  -3   4   0      998.27     1102.51     11.79 o 
  -2   4   0      281.76      265.22      3.59 o 
  -1   4   0     2856.45     2768.04     29.90 o 
   0   4   0     1543.73     1448.47     14.47 o 
   1   4   0       42.97       50.49      1.94 o 
   2   4   0       18.00       22.91      1.58 o 
   3   4   0       28.22       34.09      1.99 o 
   4   4   0       73.08       70.77      2.88 o 
   5   4   0       21.57       22.05      3.37 o 
   6   4   0      539.96      541.40     11.99 o 
   7   4   0       14.44       12.66      2.95 o 
   8   4   0       18.37       21.70      3.71 o 
 -10   5   0       17.38       22.02      3.92 o 
  -9   5   0        0.02        0.65      2.85 o 
  -8   5   0      362.01      361.59      9.78 o 
  -7   5   0       34.75       39.39      3.92 o 
  -6   5   0      440.27      423.59      6.93 o 
  -5   5   0      265.03      272.45      5.20 o 
  -4   5   0      959.74      992.94      9.89 o 
  -3   5   0      171.97      160.80      3.29 o 
  -2   5   0      558.45      572.04     12.69 o 
  -1   5   0      316.83      313.99      6.34 o 
   0   5   0      152.00      146.20      4.38 o 
   1   5   0      223.14      235.80      4.11 o 
   2   5   0       24.42       19.10      1.85 o 
   3   5   0      141.94      153.74      4.05 o 
   4   5   0        0.57        2.61      1.22 o 
   5   5   0       40.10       43.92      3.83 o 
   6   5   0      118.03      129.41      6.14 o 
   7   5   0      114.74      107.09      6.31 o 
   8   5   0       61.50       56.47      7.93 o 
 -10   6   0      177.49      181.72     13.29 o 
  -9   6   0       35.77       39.34      5.49 o 
  -8   6   0      155.02      154.18      6.50 o 
  -7   6   0       18.64       16.60      2.08 o 
  -6   6   0        9.62        7.05      1.73 o 
  -5   6   0      358.00      355.07      6.14 o 
  -4   6   0      279.34      315.23      6.30 o 
  -3   6   0       16.04       19.49      1.41 o 
  -2   6   0      992.34      998.80     13.13 o 
  -1   6   0      121.45      130.88      4.53 o 
   0   6   0      213.71      232.78      6.00 o 
   1   6   0      328.55      344.06      7.90 o 
   2   6   0        2.39        1.54      1.88 o 
   3   6   0      201.94      190.03      4.71 o 
   4   6   0       99.23       96.73      3.74 o 
   5   6   0      124.42      120.29      8.61 o 
   6   6   0       51.55       46.77      4.38 o 
   7   6   0       91.50       96.90      6.28 o 
 -10   7   0       14.41       16.13      3.64 o 
  -9   7   0       17.09       13.37      3.14 o 
  -8   7   0        7.14        3.43      2.01 o 
  -7   7   0      128.12      133.94      5.62 o 
  -6   7   0      320.72      328.40      6.41 o 
  -5   7   0       57.12       65.13      4.01 o 
  -4   7   0        0.16       -0.02      2.71 o 
  -3   7   0      452.42      496.07      9.55 o 
  -2   7   0       96.08       80.51      4.00 o 
  -1   7   0       67.56       68.79      3.70 o 
   0   7   0      968.46      958.64     13.88 o 
   1   7   0      121.96      119.47      5.01 o 
   2   7   0      128.29      113.07      4.97 o 
   3   7   0      512.42      519.07     19.07 o 
   4   7   0      422.13      450.19     16.21 o 
   5   7   0        0.86       -3.35      2.70 o 
   6   7   0       75.59       83.18      9.16 o 
   7   7   0        0.10        0.38      3.28 o 
 -10   8   0       14.52       14.92      4.91 o 
  -9   8   0       24.05       22.61      5.17 o 
  -8   8   0        6.18       10.06      3.93 o 
  -7   8   0        4.09        6.77      2.12 o 
  -6   8   0        3.12        3.63      2.41 o 
  -5   8   0       82.86       88.56      4.72 o 
  -4   8   0      129.03      116.24      5.15 o 
  -3   8   0        2.08        0.62      1.58 o 
  -2   8   0       81.42       82.83      6.84 o 
  -1   8   0       60.89       63.26      4.02 o 
   0   8   0        0.31        0.65      1.44 o 
   1   8   0      739.94      731.46     13.02 o 
   2   8   0       10.61        6.78      2.33 o 
   3   8   0      220.21      214.46      7.39 o 
   4   8   0       22.60       29.68      5.71 o 
   5   8   0        7.43        5.84      3.72 o 
   6   8   0       18.99       20.11      5.77 o 
 -10   9   0       54.90       45.20      7.38 o 
  -9   9   0       13.60       11.91      4.39 o 
  -8   9   0        0.19        4.66      2.88 o 
  -7   9   0       57.18       48.10      4.33 o 
  -6   9   0       37.06       37.18      3.81 o 
  -5   9   0      172.85      183.46      7.84 o 
  -4   9   0       41.66       34.54      3.44 o 
  -3   9   0        1.36        2.80      1.61 o 
  -2   9   0       21.22       20.69      2.91 o 
  -1   9   0       14.76       16.31      2.72 o 
   0   9   0       20.22       17.40      4.82 o 
   1   9   0       48.31       49.80      4.12 o 
   2   9   0      205.95      191.23      7.19 o 
   3   9   0       36.86       31.91      3.79 o 
   4   9   0       47.88       52.23      7.27 o 
   5   9   0       10.84        7.63      4.15 o 
  -9  10   0        0.93        2.21      3.32 o 
  -8  10   0       28.97       25.09      5.58 o 
  -7  10   0       42.45       45.27      6.25 o 
  -6  10   0        2.31        2.43      2.06 o 
  -5  10   0      228.68      238.07      8.18 o 
  -4  10   0      120.59      116.05      5.95 o 
  -3  10   0       11.28       13.98      4.14 o 
  -2  10   0      126.06      129.24      6.05 o 
  -1  10   0        8.96        3.70      2.16 o 
   0  10   0       69.43       69.10      4.85 o 
   1  10   0       20.82       17.08      3.11 o 
   2  10   0        0.25       -2.24      2.18 o 
   3  10   0       12.71       16.31      3.32 o 
   4  10   0       19.27       15.63      5.24 o 
  -9  11   0        3.37        5.77      3.99 o 
  -8  11   0        0.82       -1.95      2.02 o 
  -7  11   0       29.75       28.46      7.73 o 
  -6  11   0       89.16      108.64     12.85 o 
  -5  11   0        0.03       -0.64      1.68 o 
  -4  11   0       56.61       50.96      4.50 o 
  -3  11   0      275.09      284.99      9.14 o 
  -2  11   0       44.98       35.52      4.10 o 
  -1  11   0       35.26       37.49      4.20 o 
   0  11   0        0.65        0.82      2.15 o 
   1  11   0        0.11        0.34      3.72 o 
   2  11   0        8.87        2.28      2.43 o 
   3  11   0        0.78        2.41      3.81 o 
  -8  12   0       20.55       20.83      5.25 o 
  -7  12   0        0.59        8.15      2.68 o 
  -6  12   0       46.82       34.82      8.21 o 
  -5  12   0       16.42       20.35      4.13 o 
  -4  12   0      107.11      100.25      6.32 o 
  -3  12   0        2.72       -1.37      1.77 o 
  -2  12   0       69.57       69.12      8.98 o 
  -1  12   0       36.34       33.76      4.25 o 
   0  12   0       69.44       70.32      5.64 o 
   1  12   0       29.16       19.53      4.47 o 
   2  12   0        0.21       -1.91      2.22 o 
  -7  13   0        0.01        0.64      2.50 o 
  -6  13   0       15.35       14.39      7.22 o 
  -5  13   0       65.35       78.84      7.31 o 
  -4  13   0        2.47        0.32      2.11 o 
  -3  13   0        0.49       -0.24      2.76 o 
  -2  13   0       13.32       13.38      6.68 o 
  -1  13   0        0.00        0.17      2.41 o 
   0  13   0       41.13       45.79      5.18 o 
  -4  14   0        9.66        9.24      6.71 o 
  -3  14   0        8.89       10.94      4.50 o 
   2 -14   1       13.31       10.68      3.15 o 
   3 -14   1        0.19        4.99      2.56 o 
   4 -14   1        3.79        4.03      2.97 o 
  -1 -13   1        7.68        5.37      4.01 o 
   0 -13   1        5.65        3.33      4.70 o 
   1 -13   1        2.83       -1.38      2.27 o 
   2 -13   1        0.83       -1.15      1.98 o 
   3 -13   1       20.68       21.95      4.41 o 
   4 -13   1      106.72      108.82      6.86 o 
   5 -13   1       16.16       10.89      3.13 o 
   6 -13   1      124.96      145.77      7.61 o 
   7 -13   1       17.49       23.68      4.12 o 
  -2 -12   1       32.70       33.01      4.44 o 
  -1 -12   1       10.32       10.84      2.93 o 
   0 -12   1       15.46       12.90      3.19 o 
   1 -12   1       42.30       38.25      5.90 o 
   2 -12   1      138.13      131.12      9.36 o 
   3 -12   1      148.26      151.47      7.14 o 
   4 -12   1       22.20       22.97      4.26 o 
   5 -12   1       79.82       75.03      5.61 o 
   6 -12   1       69.10       62.51      7.59 o 
   7 -12   1        9.41        8.41      2.94 o 
   8 -12   1        7.54        4.72      3.06 o 
  -4 -11   1        0.04        3.54      3.88 o 
  -3 -11   1       30.20       35.81      6.76 o 
  -2 -11   1        0.08        2.65      3.76 o 
  -1 -11   1       46.86       47.71      4.57 o 
   0 -11   1      267.82      250.54     13.66 o 
   1 -11   1        0.65       -0.15      1.79 o 
   2 -11   1       34.99       45.42      4.35 o 
   3 -11   1      169.24      161.94      7.89 o 
   4 -11   1        3.20       -0.80      1.67 o 
   5 -11   1       88.04      105.21      6.16 o 
   6 -11   1       26.80       23.74      3.61 o 
   7 -11   1        0.07        1.94      4.05 o 
   8 -11   1        0.12       -0.65      3.65 o 
  -5 -10   1        0.17       -1.05      3.01 o 
  -4 -10   1        0.74        4.30      3.44 o 
  -3 -10   1       41.14       39.32      4.24 o 
  -2 -10   1       18.57       10.39      4.48 o 
  -1 -10   1      164.48      176.21      7.14 o 
   0 -10   1      413.74      397.57     10.27 o 
   1 -10   1       12.66       11.31      2.69 o 
   2 -10   1      192.45      195.39      7.31 o 
   3 -10   1       71.15       76.50      9.60 o 
   4 -10   1       36.58       36.91      3.78 o 
   5 -10   1        9.88       10.17      2.59 o 
   6 -10   1       61.17       56.71      4.72 o 
   7 -10   1        6.24        4.65      2.34 o 
   8 -10   1       19.06       24.76      5.55 o 
   9 -10   1       10.22        3.97      3.41 o 
  -5  -9   1        0.35       -0.20      3.05 o 
  -4  -9   1       30.67       26.89      5.98 o 
  -3  -9   1       99.61       88.77      5.95 o 
  -2  -9   1       24.54       26.07      3.43 o 
  -1  -9   1      415.65      416.03     10.72 o 
   0  -9   1        0.07        1.09      1.55 o 
   1  -9   1        1.71        0.28      1.64 o 
   2  -9   1      148.41      158.54      6.17 o 
   3  -9   1       11.41       13.95      2.55 o 
   4  -9   1       25.57       26.94      3.19 o 
   5  -9   1      422.99      410.44     15.62 o 
   6  -9   1       37.11       38.56      6.42 o 
   7  -9   1      170.30      186.33     13.81 o 
   8  -9   1        8.20       11.87      4.33 o 
   9  -9   1       16.33       19.83      5.19 o 
  -6  -8   1       84.71       80.98      9.12 o 
  -5  -8   1       89.53       76.54      8.36 o 
  -4  -8   1      450.85      448.14     16.77 o 
  -3  -8   1       10.30       13.03      2.57 o 
  -2  -8   1       38.18       36.52      3.41 o 
  -1  -8   1       43.25       47.13      3.68 o 
   0  -8   1      874.52      851.85     13.67 o 
   1  -8   1        2.42        1.09      1.63 o 
   2  -8   1       18.49       21.18      2.72 o 
   3  -8   1       41.78       49.22      6.87 o 
   4  -8   1       16.64       14.86      2.54 o 
   5  -8   1      228.85      234.05      7.26 o 
   6  -8   1        6.86       10.59      3.68 o 
   7  -8   1       64.97       62.96      4.89 o 
   8  -8   1        5.97        7.03      3.73 o 
   9  -8   1        2.77       -3.02      2.01 o 
  10  -8   1       31.11       24.55      6.06 o 
  -7  -7   1        8.29        0.47      3.39 o 
  -6  -7   1       63.59       57.38      7.47 o 
  -5  -7   1        6.65       13.98      3.36 o 
  -4  -7   1      749.43      768.65     13.61 o 
  -3  -7   1      284.74      279.65      5.91 o 
  -2  -7   1       35.14       40.60      2.37 o 
  -1  -7   1      855.83      857.91     13.08 o 
   0  -7   1      328.95      293.69      8.10 o 
   1  -7   1      329.56      360.18      7.94 o 
   2  -7   1       11.58        7.47      1.80 o 
   3  -7   1      290.92      283.66      7.19 o 
   4  -7   1       59.78       70.44      5.37 o 
   5  -7   1       66.42       74.96      3.23 o 
   6  -7   1       96.66      103.19      3.89 o 
   7  -7   1       15.77       15.19      2.45 o 
   8  -7   1        5.62        5.88      6.06 o 
   9  -7   1       36.88       29.21      3.84 o 
  10  -7   1        0.79        1.27      2.45 o 
  -8  -6   1        4.67       16.68      3.73 o 
  -7  -6   1       48.16       54.27      4.93 o 
  -6  -6   1       42.07       40.47      4.12 o 
  -5  -6   1      368.75      378.60      9.69 o 
  -4  -6   1        7.25        6.38      1.58 o 
  -3  -6   1       67.02       63.10      3.79 o 
  -2  -6   1        8.94        9.26      1.77 o 
  -1  -6   1       14.63       12.30      1.31 o 
   0  -6   1      868.86      931.13     12.52 o 
   1  -6   1      173.68      199.32      5.44 o 
   2  -6   1       52.31       56.67      1.79 o 
   3  -6   1       25.51       32.38      1.86 o 
   4  -6   1        6.31        3.18      1.14 o 
   5  -6   1       91.83       91.17      3.36 o 
   6  -6   1      436.82      456.36      7.62 o 
   7  -6   1       52.03       52.54      5.74 o 
   8  -6   1      154.52      133.60      6.22 o 
   9  -6   1       67.75       72.64      6.40 o 
  10  -6   1        4.10        5.16      2.78 o 
  -8  -5   1       56.16       56.49      5.21 o 
  -7  -5   1        0.59       -1.05      2.36 o 
  -6  -5   1      244.40      248.50     11.97 o 
  -5  -5   1        1.04        2.96      1.91 o 
  -4  -5   1       54.19       53.16      2.69 o 
  -3  -5   1       27.17       27.00      1.95 o 
  -2  -5   1       36.76       45.93      2.26 o 
  -1  -5   1      268.23      244.39      4.05 o 
   0  -5   1      506.50      471.18      5.13 o 
   1  -5   1       22.10       29.10      2.19 o 
   2  -5   1      305.01      321.92      4.40 o 
   3  -5   1      212.22      228.78      4.12 o 
   4  -5   1     1226.23     1241.09     11.70 o 
   5  -5   1      221.87      233.79      5.80 o 
   6  -5   1        0.94        1.64      1.35 o 
   7  -5   1      769.20      740.56     13.43 o 
   8  -5   1       73.61       67.69      4.88 o 
   9  -5   1       40.15       43.03      4.39 o 
  10  -5   1        1.81        0.83      2.43 o 
  -9  -4   1        0.88        0.20      3.39 o 
  -8  -4   1        3.16        4.13      2.47 o 
  -7  -4   1      213.26      219.13     10.24 o 
  -6  -4   1       37.95       34.35      3.56 o 
  -5  -4   1      214.41      224.01      6.95 o 
  -4  -4   1      223.88      222.64      4.62 o 
  -3  -4   1       38.16       36.64      1.98 o 
  -2  -4   1      482.80      456.23      5.88 o 
  -1  -4   1       41.15       38.07      1.66 o 
   0  -4   1     7533.73     7433.48     51.91 o 
   1  -4   1     1193.48     1233.32     12.70 o 
   2  -4   1      338.07      361.80      4.64 o 
   3  -4   1       71.45       89.05      3.02 o 
   4  -4   1      360.48      342.78      6.81 o 
   5  -4   1      154.59      159.05      4.06 o 
   6  -4   1     1063.96     1093.11     11.89 o 
   7  -4   1        6.73        9.78      2.35 o 
   8  -4   1        0.96       -1.75      1.75 o 
   9  -4   1        4.57        9.34      2.72 o 
  10  -4   1        0.53        1.21      2.30 o 
  -9  -3   1       39.44       48.22      5.06 o 
  -8  -3   1      217.21      217.14      8.47 o 
  -7  -3   1       54.34       61.82      4.62 o 
  -6  -3   1        3.60        3.30      2.24 o 
  -5  -3   1       61.05       71.89      6.22 o 
  -4  -3   1      272.83      258.26      4.58 o 
  -3  -3   1        0.88        2.08      0.84 o 
  -2  -3   1       61.94       62.00      2.84 o 
  -1  -3   1      221.31      229.88      3.75 o 
   0  -3   1     8932.07     9014.89    179.22 o 
   1  -3   1    18441.47    17093.65    166.64 o 
   2  -3   1      299.55      327.86      6.19 o 
   3  -3   1      488.49      472.42      5.68 o 
   4  -3   1     1208.54     1168.43     10.72 o 
   5  -3   1      270.50      266.16      4.99 o 
   6  -3   1       21.83       24.80      2.04 o 
   7  -3   1        1.30        1.69      1.90 o 
   8  -3   1       37.07       40.19      4.03 o 
   9  -3   1        2.47        4.84      2.57 o 
  10  -3   1       55.93       69.27      5.91 o 
  -9  -2   1       78.28       78.13      5.88 o 
  -8  -2   1        0.45       -2.44      1.63 o 
  -7  -2   1        1.98        0.26      3.04 o 
  -6  -2   1        3.95        1.39      3.48 o 
  -5  -2   1        0.25        3.04      1.46 o 
  -4  -2   1      284.12      299.27      4.47 o 
  -3  -2   1      226.46      221.05      3.53 o 
  -2  -2   1      278.88      272.19      3.67 o 
  -1  -2   1     2825.35     2858.94     17.22 o 
   0  -2   1       62.94       49.30      3.05 o 
   1  -2   1     4517.15     4347.56     24.68 o 
   2  -2   1       29.13       39.63      2.49 o 
   3  -2   1      221.41      209.77      3.60 o 
   4  -2   1      292.77      305.47      4.95 o 
   5  -2   1       13.37       10.38      1.39 o 
   6  -2   1       76.31       72.46      4.89 o 
   7  -2   1       22.38       21.85      3.21 o 
   8  -2   1      132.96      112.96      5.89 o 
   9  -2   1        0.11       -0.85      2.26 o 
  10  -2   1       43.32       58.00      8.33 o 
 -10  -1   1        0.96        0.67      2.30 o 
  -9  -1   1       28.24       20.43      3.55 o 
  -8  -1   1       74.35       71.04     14.50 o 
  -7  -1   1        0.33       -1.75      1.40 o 
  -6  -1   1      272.40      311.19     11.66 o 
  -5  -1   1       35.89       37.99      3.07 o 
  -4  -1   1      875.26      929.68     12.18 o 
  -3  -1   1      656.44      709.24     11.05 o 
  -2  -1   1      196.87      179.10      3.74 o 
  -1  -1   1       23.80       31.85      1.62 o 
   1  -1   1      339.36      293.26      3.84 o 
   2  -1   1     2213.15     2140.03     13.92 o 
   3  -1   1        1.07       -0.34      0.64 o 
   4  -1   1      221.05      215.58      4.24 o 
   5  -1   1        1.44        0.82      1.37 o 
   6  -1   1        7.99        6.36      3.37 o 
   7  -1   1       48.84       52.04      4.19 o 
   8  -1   1       18.11       16.98      3.17 o 
   9  -1   1        1.17        0.52      2.08 o 
  10  -1   1        8.72        5.51      3.10 o 
 -10   0   1        0.40        3.25      4.35 o 
  -9   0   1       18.67       15.81      3.38 o 
  -8   0   1        9.89        8.74      2.54 o 
  -7   0   1       14.46       13.75      2.70 o 
  -6   0   1      207.38      207.03      7.03 o 
  -5   0   1       66.10       65.94      5.19 o 
  -4   0   1      965.44      942.65     11.93 o 
  -3   0   1       27.25       33.28      2.08 o 
  -2   0   1       78.07       93.61      2.57 o 
   1   0   1     5004.06     4533.14     43.25 o 
   2   0   1     2789.73     2600.05     16.47 o 
   3   0   1      993.83      965.35      8.62 o 
   4   0   1        0.00        0.82      0.77 o 
   5   0   1       51.26       47.73      2.56 o 
   6   0   1      159.66      150.37      5.90 o 
   7   0   1       17.43       22.38      8.35 o 
   8   0   1      134.15      124.55      9.11 o 
   9   0   1       38.53       45.60      4.71 o 
 -10   1   1        5.96        4.65      2.91 o 
  -9   1   1       38.98       40.04      6.63 o 
  -8   1   1      107.32      104.96      5.76 o 
  -7   1   1      196.47      199.36      6.94 o 
  -6   1   1       78.37       69.04      3.91 o 
  -5   1   1      110.14      137.97      9.83 o 
  -4   1   1     1189.81     1187.10     13.50 o 
  -3   1   1     6069.20     5988.01     42.96 o 
  -2   1   1     3318.76     3367.65     34.26 o 
  -1   1   1      275.29      220.16      4.33 o 
   0   1   1     3473.48     3260.28     32.32 o 
   1   1   1      481.04      420.67      4.24 o 
   2   1   1      109.95      103.72      3.62 o 
   3   1   1      156.71      143.91      3.09 o 
   4   1   1      320.55      311.70      5.02 o 
   5   1   1      110.92      110.48      3.30 o 
   6   1   1      595.97      559.35     13.91 o 
   7   1   1      303.99      311.80     10.48 o 
   8   1   1      155.85      147.90      8.50 o 
   9   1   1        2.88        2.94      2.43 o 
 -10   2   1      112.36      117.96      9.72 o 
  -9   2   1      140.44      142.25     11.27 o 
  -8   2   1        3.94        5.39      2.19 o 
  -7   2   1      130.30      132.29      5.74 o 
  -6   2   1       70.28       72.15      3.91 o 
  -5   2   1      639.30      616.66      9.28 o 
  -4   2   1      311.71      296.20      5.36 o 
  -3   2   1      571.82      563.46      5.69 o 
  -2   2   1     1192.41     1135.21      8.43 o 
  -1   2   1     6489.45     6046.83     44.22 o 
   0   2   1        2.04        1.97      0.70 o 
   1   2   1      658.37      672.38      7.76 o 
   2   2   1      178.37      205.17      4.63 o 
   3   2   1      699.45      739.54     15.67 o 
   4   2   1       30.56       31.69      2.73 o 
   5   2   1       48.18       47.22      3.50 o 
   6   2   1       76.53       69.86      4.79 o 
   7   2   1      194.62      188.69      7.41 o 
   8   2   1        0.37        0.06      2.02 o 
   9   2   1        6.47        4.72      3.16 o 
 -10   3   1        0.09        2.51      2.52 o 
  -9   3   1       55.25       58.25      6.66 o 
  -8   3   1       39.50       37.51      4.20 o 
  -7   3   1        0.56        0.63      1.50 o 
  -6   3   1       21.41       21.56      1.74 o 
  -5   3   1      280.62      300.22      7.42 o 
  -4   3   1      321.63      343.55      4.93 o 
  -3   3   1     2318.01     2344.15     15.96 o 
  -2   3   1      239.06      254.65      3.41 o 
  -1   3   1      962.91      910.60      9.79 o 
   0   3   1     1835.84     1703.44     14.23 o 
   1   3   1     1333.88     1383.99     13.31 o 
   2   3   1      513.54      503.65      7.91 o 
   3   3   1      898.94      968.37     12.76 o 
   4   3   1       11.15       14.49      2.28 o 
   5   3   1        1.83        2.04      1.77 o 
   6   3   1       64.79       68.67      6.74 o 
   7   3   1       21.72       25.21      3.56 o 
   8   3   1       21.42       23.83      3.82 o 
 -11   4   1        0.31        3.41      2.87 o 
 -10   4   1       95.23      113.26     13.98 o 
  -9   4   1       21.44       18.59      3.32 o 
  -8   4   1       75.35       67.88      4.65 o 
  -7   4   1        1.38        5.16      1.81 o 
  -6   4   1      940.58      924.95     10.16 o 
  -5   4   1     1407.86     1539.21     13.37 o 
  -4   4   1     2008.86     1976.83     20.18 o 
  -3   4   1      979.71     1036.34      9.15 o 
  -2   4   1      103.50      128.12      2.67 o 
  -1   4   1     1784.13     1800.06     16.97 o 
   0   4   1     1949.28     1892.98     13.52 o 
   1   4   1      417.31      441.18      5.69 o 
   2   4   1      433.41      438.32      7.73 o 
   3   4   1      155.80      160.37      9.19 o 
   4   4   1       48.94       58.18      3.76 o 
   5   4   1      113.53      106.47      5.19 o 
   6   4   1        1.65        2.08      1.81 o 
   7   4   1      238.35      240.15      8.67 o 
   8   4   1       59.63       61.84      5.47 o 
 -11   5   1        6.50        9.61      3.38 o 
 -10   5   1       81.70       86.64      6.06 o 
  -9   5   1       15.45       13.06      2.95 o 
  -8   5   1       73.56       75.50      4.89 o 
  -7   5   1       18.83       21.05      6.07 o 
  -6   5   1      862.79      824.37      9.85 o 
  -5   5   1      138.94      133.34      3.94 o 
  -4   5   1      182.73      192.84      3.98 o 
  -3   5   1      256.79      275.50      4.20 o 
  -2   5   1        8.52        7.02      1.47 o 
  -1   5   1        0.00       -0.04      1.01 o 
   0   5   1       60.60       71.34      6.29 o 
   1   5   1       58.85       61.99      2.38 o 
   2   5   1       22.84       21.54      1.78 o 
   3   5   1       12.14       13.28      1.72 o 
   4   5   1        0.39        1.69      1.29 o 
   5   5   1       72.60       72.03      6.15 o 
   6   5   1       84.24       81.90      5.32 o 
   7   5   1        0.79        1.34      2.36 o 
 -10   6   1       24.50       19.20      3.64 o 
  -9   6   1      138.56      133.11     12.29 o 
  -8   6   1       33.62       33.24      3.73 o 
  -7   6   1       43.41       40.08      2.73 o 
  -6   6   1       69.71       74.71      3.82 o 
  -5   6   1       12.33       11.65      1.56 o 
  -4   6   1       53.36       55.69      2.34 o 
  -3   6   1      398.69      393.91      4.99 o 
  -2   6   1      418.19      434.47     14.66 o 
  -1   6   1      194.35      208.65      5.77 o 
   0   6   1     1108.17     1110.98     10.09 o 
   1   6   1       28.80       35.17      2.05 o 
   2   6   1       52.50       52.94      2.65 o 
   3   6   1       53.17       57.32      2.98 o 
   4   6   1       58.31       61.35      3.38 o 
   5   6   1      106.17      108.84      5.55 o 
   6   6   1       17.80       13.64      3.57 o 
   7   6   1       51.40       49.92      4.83 o 
 -10   7   1       16.73       15.85      3.43 o 
  -9   7   1        1.61        0.47      1.93 o 
  -8   7   1       35.80       34.99      3.68 o 
  -7   7   1        6.32        4.04      2.53 o 
  -6   7   1        5.99        3.02      1.78 o 
  -5   7   1      376.28      401.02      8.96 o 
  -4   7   1       10.34       12.49      2.20 o 
  -3   7   1       30.22       29.18      2.77 o 
  -2   7   1      104.01      115.68      7.05 o 
  -1   7   1       24.55       25.45      2.70 o 
   0   7   1      408.17      391.68      8.68 o 
   1   7   1       11.49        9.47      2.13 o 
   2   7   1      538.29      517.21     10.61 o 
   3   7   1      409.81      405.35     15.48 o 
   4   7   1        2.84        4.53      3.23 o 
   5   7   1       25.01       29.80      5.82 o 
   6   7   1        0.06        3.14      3.19 o 
 -10   8   1        0.02       -1.63      3.15 o 
  -9   8   1        0.57        5.15      3.12 o 
  -8   8   1       53.55       55.29      6.89 o 
  -7   8   1      268.17      296.73      8.50 o 
  -6   8   1       57.95       56.75      4.18 o 
  -5   8   1      178.18      176.74      6.28 o 
  -4   8   1       39.79       40.83      5.02 o 
  -3   8   1      128.68      123.97      7.54 o 
  -2   8   1        9.70        4.68      4.22 o 
  -1   8   1        0.85       -1.32      2.28 o 
   0   8   1        5.29        7.98      2.13 o 
   1   8   1       78.17       80.91      5.01 o 
   2   8   1        4.75        0.56      1.71 o 
   3   8   1       15.17       16.13      2.88 o 
   4   8   1       22.95       30.20      5.64 o 
   5   8   1       10.40        5.62      4.42 o 
   6   8   1       14.85       22.59      6.31 o 
 -10   9   1        0.88        0.96      3.70 o 
  -9   9   1       20.95       19.60      5.40 o 
  -8   9   1       25.39       23.59      5.33 o 
  -7   9   1      150.69      150.71      6.56 o 
  -6   9   1       34.61       43.87      4.36 o 
  -5   9   1      147.09      139.42     11.42 o 
  -4   9   1       11.31       12.16      2.37 o 
  -3   9   1       17.08       20.39      3.73 o 
  -2   9   1        2.32       -1.18      1.65 o 
  -1   9   1       24.80       21.83      3.10 o 
   0   9   1        0.23        0.16      1.86 o 
   1   9   1       22.45       22.11      3.79 o 
   2   9   1       20.23       20.97      3.39 o 
   3   9   1       14.64       22.73      3.60 o 
   4   9   1       11.48       14.14      4.60 o 
   5   9   1       11.67       14.07      5.13 o 
  -9  10   1       14.20       11.10      4.42 o 
  -8  10   1       10.69       14.63      4.39 o 
  -7  10   1       14.42       12.39      2.94 o 
  -6  10   1        1.67        2.43      2.04 o 
  -5  10   1        2.95        5.75      2.27 o 
  -4  10   1       35.24       24.37      3.42 o 
  -3  10   1        2.60        2.75      1.94 o 
  -2  10   1       30.04       25.79      3.52 o 
  -1  10   1        1.54        2.16      2.15 o 
   0  10   1       50.12       42.78      4.16 o 
   1  10   1       41.84       52.12      4.55 o 
   2  10   1       25.36       32.57      4.29 o 
   3  10   1        4.15        5.01      2.56 o 
   4  10   1        0.67        3.05      3.63 o 
  -9  11   1        0.02        0.05      2.79 o 
  -8  11   1        1.64        0.92      2.22 o 
  -7  11   1       54.62       59.83      5.04 o 
  -6  11   1       26.66       27.63     11.62 o 
  -5  11   1       11.77       13.20      2.92 o 
  -4  11   1        0.72       -0.15      1.82 o 
  -3  11   1      131.16      133.63      7.65 o 
  -2  11   1       17.31       13.87      3.09 o 
  -1  11   1        2.62        4.87      2.35 o 
   0  11   1        8.45        3.59      2.19 o 
   1  11   1       81.36       86.82      5.88 o 
   2  11   1        0.33        0.42      1.95 o 
   3  11   1       27.37       29.15      6.44 o 
  -8  12   1        9.44        5.17      2.57 o 
  -7  12   1       10.09       10.36      2.93 o 
  -6  12   1        1.49        1.28      2.04 o 
  -5  12   1       83.66       97.20      8.28 o 
  -4  12   1        5.30        8.15      2.78 o 
  -3  12   1       21.93       20.31      3.62 o 
  -2  12   1       44.04       43.03      7.04 o 
  -1  12   1        1.94        2.03      2.51 o 
   0  12   1       19.08       16.77      5.24 o 
   1  12   1       16.81       15.45      3.93 o 
  -7  13   1        0.08        2.39      6.33 o 
  -6  13   1        1.64        4.36      2.69 o 
  -5  13   1       25.09       17.43      3.57 o 
  -4  13   1        9.44        9.75      3.04 o 
  -3  13   1        1.14       -1.61      2.15 o 
  -2  13   1        0.83        0.66      2.42 o 
  -1  13   1        2.74        2.43      2.44 o 
   0  13   1        0.46        3.07      5.87 o 
   1 -14   2       24.18       13.43      3.44 o 
   2 -14   2        1.19        1.93      2.35 o 
   3 -14   2        1.20        1.14      2.28 o 
   4 -14   2        1.00        1.21      2.12 o 
  -1 -13   2        0.48        2.36      2.45 o 
   0 -13   2        1.74        0.67      2.31 o 
   1 -13   2        5.46        8.56      5.14 o 
   2 -13   2       16.48       18.25      5.74 o 
   3 -13   2       37.35       38.77      4.61 o 
   4 -13   2        2.63        4.38      2.40 o 
   5 -13   2       12.34        8.72      5.19 o 
   6 -13   2        0.07       -0.79      2.35 o 
  -3 -12   2        1.79        4.01      3.97 o 
  -2 -12   2        5.12        6.54      2.87 o 
  -1 -12   2        0.39       -0.52      1.78 o 
   0 -12   2      131.00      133.11     10.66 o 
   1 -12   2       18.51       11.40      2.88 o 
   2 -12   2       58.25       41.13      6.16 o 
   3 -12   2       24.35       28.10      3.88 o 
   4 -12   2       19.06       25.26      3.74 o 
   5 -12   2        0.00        2.62      2.96 o 
   6 -12   2        0.07        0.93      2.52 o 
   7 -12   2        9.18       12.98      3.35 o 
  -4 -11   2        3.71        0.09      3.99 o 
  -3 -11   2       20.39       21.88      5.53 o 
  -2 -11   2        0.00       -1.22      1.96 o 
  -1 -11   2        8.33       13.81      4.60 o 
   0 -11   2      273.59      258.21     12.39 o 
   1 -11   2       59.79       56.50      8.15 o 
   2 -11   2       26.68       31.08      3.74 o 
   3 -11   2       47.36       52.72      4.55 o 
   4 -11   2       36.22       34.16      5.18 o 
   5 -11   2        0.33       -1.55      2.34 o 
   6 -11   2        0.94        1.48      3.52 o 
   7 -11   2        0.33        0.82      1.99 o 
   8 -11   2        2.44        3.25      2.31 o 
  -5 -10   2       13.19       15.48      5.49 o 
  -4 -10   2        7.29       11.89      4.53 o 
  -3 -10   2       36.65       42.49      4.28 o 
  -2 -10   2        0.29       -1.15      1.73 o 
  -1 -10   2      136.69      136.97      6.19 o 
   0 -10   2       89.19       84.33      7.90 o 
   1 -10   2      493.48      482.81     11.26 o 
   2 -10   2        8.62        8.66      2.47 o 
   3 -10   2      341.87      338.34      9.38 o 
   4 -10   2      129.88      125.83      7.83 o 
   5 -10   2      122.43      106.98      5.76 o 
   6 -10   2      260.69      285.50      9.11 o 
   7 -10   2       20.94       18.99      3.32 o 
   8 -10   2       12.82        6.25      3.73 o 
   9 -10   2        8.53        9.81      4.42 o 
  -6  -9   2        0.91       -2.19      3.73 o 
  -5  -9   2       28.82       24.13      5.86 o 
  -4  -9   2       15.21       14.43      4.53 o 
  -3  -9   2      103.27       99.53      5.38 o 
  -2  -9   2       19.99       13.87      2.73 o 
  -1  -9   2        9.24        9.68      3.85 o 
   0  -9   2       67.24       59.18      4.59 o 
   1  -9   2       55.84       60.54      4.19 o 
   2  -9   2        9.94        4.27      2.39 o 
   3  -9   2      319.81      319.51      9.20 o 
   4  -9   2      260.12      259.14      7.85 o 
   5  -9   2       49.73       50.13      8.21 o 
   6  -9   2       63.83       67.30      4.93 o 
   7  -9   2      292.43      283.87      8.90 o 
   8  -9   2        0.30       -2.25      2.01 o 
   9  -9   2        8.64       11.22      4.53 o 
  -7  -8   2        0.41        0.40      3.52 o 
  -6  -8   2       22.87       27.41      6.44 o 
  -5  -8   2      152.64      150.51     10.41 o 
  -4  -8   2      179.94      180.68     10.91 o 
  -3  -8   2       16.29       19.17      2.94 o 
  -2  -8   2       98.42       91.55      4.73 o 
  -1  -8   2       62.74       64.54      4.05 o 
   0  -8   2      195.57      190.70      6.24 o 
   1  -8   2       66.76       68.11      4.19 o 
   2  -8   2      166.44      169.15     13.26 o 
   3  -8   2        4.66        6.14      2.00 o 
   4  -8   2      256.15      258.79      7.50 o 
   5  -8   2      226.58      241.29      7.40 o 
   6  -8   2      160.83      174.72      6.58 o 
   7  -8   2        7.97       14.74      2.83 o 
   8  -8   2        2.56        1.52      2.81 o 
   9  -8   2       38.76       34.12      6.31 o 
  -7  -7   2       28.67       28.20      4.06 o 
  -6  -7   2       22.59       26.27      3.68 o 
  -5  -7   2        7.76        8.42      3.24 o 
  -4  -7   2      189.12      197.61      6.72 o 
  -3  -7   2      856.66      824.35     10.30 o 
  -2  -7   2       32.30       32.65      2.56 o 
  -1  -7   2      100.42      105.44      3.09 o 
   0  -7   2      873.38      849.80      8.46 o 
   1  -7   2     1459.46     1350.21     16.64 o 
   2  -7   2      303.55      284.14     15.52 o 
   3  -7   2        8.23       11.25      2.47 o 
   4  -7   2      134.43      134.84      3.91 o 
   5  -7   2      255.71      246.31      8.33 o 
   6  -7   2       29.17       38.10      2.73 o 
   7  -7   2        7.94        5.69      1.79 o 
   8  -7   2       95.01       94.60      7.40 o 
   9  -7   2       16.68       16.91      3.41 o 
  10  -7   2        1.61        6.46      2.77 o 
  -8  -6   2        3.76       10.31      2.91 o 
  -7  -6   2       36.02       47.90      4.62 o 
  -6  -6   2       34.25       29.35      3.54 o 
  -5  -6   2       44.91       47.25      3.91 o 
  -4  -6   2      385.69      377.67      8.87 o 
  -3  -6   2        0.96        2.80      1.18 o 
  -2  -6   2        1.23        1.42      0.97 o 
  -1  -6   2        3.09       14.25      1.71 o 
   0  -6   2     1654.70     1634.34     12.87 o 
   1  -6   2     2095.64     2005.84     18.18 o 
   2  -6   2        0.78        1.98      1.17 o 
   3  -6   2        0.03       -0.20      0.84 o 
   4  -6   2        1.70        4.35      1.40 o 
   5  -6   2       10.17        9.78      1.67 o 
   6  -6   2       62.40       61.92      3.24 o 
   7  -6   2      120.25      124.94      4.50 o 
   8  -6   2        1.73        1.75      2.18 o 
   9  -6   2       89.70       75.21      5.94 o 
  10  -6   2        1.04        3.92      2.69 o 
  -8  -5   2       10.43        5.46      2.51 o 
  -7  -5   2       35.18       34.92      4.04 o 
  -6  -5   2        0.01        2.50      3.47 o 
  -5  -5   2      452.94      452.00     10.16 o 
  -4  -5   2        7.46        7.35      1.65 o 
  -3  -5   2       28.03       31.84      1.99 o 
  -2  -5   2       16.68        9.95      1.49 o 
  -1  -5   2     1577.57     1604.44     20.67 o 
   0  -5   2       91.11       73.15      2.14 o 
   1  -5   2       96.70      106.33      2.52 o 
   2  -5   2       55.06       55.72      2.12 o 
   3  -5   2      547.06      524.09      6.78 o 
   4  -5   2      385.37      347.11      5.84 o 
   5  -5   2        5.13        7.58      1.52 o 
   6  -5   2       28.56       35.67      4.62 o 
   7  -5   2      250.62      252.70      7.87 o 
   8  -5   2       30.06       29.35      3.71 o 
   9  -5   2        2.28        0.72      2.22 o 
  10  -5   2        0.92        5.84      2.82 o 
  -9  -4   2        0.76        3.24      2.67 o 
  -8  -4   2       10.66       13.94      3.23 o 
  -7  -4   2       28.29       31.08      4.35 o 
  -6  -4   2        0.25       -0.32      1.70 o 
  -5  -4   2        3.52       -1.25      1.39 o 
  -4  -4   2       89.13      104.34      5.61 o 
  -3  -4   2      689.44      681.48      7.72 o 
  -2  -4   2       57.09       44.56      1.95 o 
  -1  -4   2     3176.24     3061.86     24.68 o 
   0  -4   2     3895.31     3893.27     28.40 o 
   1  -4   2      205.44      196.93      3.37 o 
   2  -4   2       12.02       14.01      1.23 o 
   3  -4   2      125.42      146.51      6.81 o 
   4  -4   2       47.47       41.00      2.21 o 
   5  -4   2        0.75        3.22      1.28 o 
   6  -4   2       69.82       64.73      3.03 o 
   7  -4   2      179.10      182.34     10.14 o 
   8  -4   2        3.92        3.45      2.21 o 
   9  -4   2        9.01       11.49      2.99 o 
  10  -4   2       28.53       44.53      7.32 o 
  -9  -3   2       26.53       31.07      4.34 o 
  -8  -3   2        4.77        2.79      3.44 o 
  -7  -3   2       32.70       29.74      3.52 o 
  -6  -3   2      144.88      140.52      5.79 o 
  -5  -3   2      753.37      782.90     16.38 o 
  -4  -3   2      130.51      129.59      3.08 o 
  -3  -3   2       85.08       87.41      2.47 o 
  -2  -3   2       54.77       57.91      1.96 o 
  -1  -3   2      160.68      130.42      5.93 o 
   0  -3   2     3759.90     3387.59     20.42 o 
   1  -3   2      257.00      275.65      3.71 o 
   2  -3   2      253.71      264.88      4.00 o 
   3  -3   2     5347.41     5561.19     33.40 o 
   4  -3   2        2.13        5.49      1.42 o 
   5  -3   2       69.02       71.89      2.87 o 
   6  -3   2        4.56        4.05      1.35 o 
   7  -3   2       56.46       68.53      4.60 o 
   8  -3   2        5.34       10.91      4.37 o 
   9  -3   2       28.51       32.88      4.23 o 
  10  -3   2       31.92       30.02      6.73 o 
 -10  -2   2        0.85        0.95      2.36 o 
  -9  -2   2       20.45       21.37      4.67 o 
  -8  -2   2        9.99       15.56      3.11 o 
  -7  -2   2       59.15       58.33      4.39 o 
  -6  -2   2        5.83        7.30      2.52 o 
  -5  -2   2      105.31      102.26      4.69 o 
  -4  -2   2      216.40      227.01      4.34 o 
  -3  -2   2       99.43      106.12      4.20 o 
  -2  -2   2       53.53       53.48      1.73 o 
  -1  -2   2      851.36      844.88      6.80 o 
   0  -2   2      611.02      646.01      5.48 o 
   1  -2   2       33.22       43.14      1.51 o 
   2  -2   2     1174.64     1139.50     11.38 o 
   3  -2   2      277.93      280.73      5.86 o 
   4  -2   2      187.05      169.17      3.75 o 
   5  -2   2        2.24        2.15      1.06 o 
   6  -2   2      537.16      496.89     10.33 o 
   7  -2   2     2783.86     2814.89     30.69 o 
   8  -2   2      101.59      103.02      5.93 o 
   9  -2   2        0.91       -2.08      2.23 o 
 -10  -1   2        9.56       12.20      3.25 o 
  -9  -1   2        6.85        4.53      2.41 o 
  -8  -1   2       32.24       19.58      3.85 o 
  -7  -1   2       15.45       19.04      2.92 o 
  -6  -1   2      221.06      222.12      6.84 o 
  -5  -1   2      183.55      177.31      6.00 o 
  -4  -1   2      178.12      180.68      4.95 o 
  -3  -1   2     1164.44     1091.48     12.10 o 
  -2  -1   2     2908.02     2816.51     22.00 o 
  -1  -1   2     6493.54     6196.78     34.47 o 
   0  -1   2      172.64      143.73      5.75 o 
   1  -1   2        2.12        4.37      0.96 o 
   2  -1   2       45.74       31.33      1.45 o 
   3  -1   2      249.44      253.11      4.14 o 
   4  -1   2        2.60        2.93      1.33 o 
   5  -1   2      101.62       97.77      4.22 o 
   6  -1   2       19.84       19.61      2.79 o 
   7  -1   2        0.48       -0.26      1.94 o 
   8  -1   2       25.87       30.24      3.93 o 
   9  -1   2       21.64       10.88      9.95 o 
 -10   0   2       24.31       25.92      4.09 o 
  -9   0   2        9.25        3.13      3.25 o 
  -8   0   2       93.94       86.35      7.56 o 
  -7   0   2       94.71       98.50      5.09 o 
  -6   0   2        9.07        7.51      1.95 o 
  -5   0   2      311.70      357.29      7.63 o 
  -4   0   2       82.00       82.74      3.37 o 
  -3   0   2      480.49      500.81     13.62 o 
  -2   0   2     9805.01     9043.78     60.46 o 
  -1   0   2        3.76        3.31      1.46 o 
   0   0   2     1835.28     1853.52     22.15 o 
   1   0   2      813.13      814.85      6.56 o 
   2   0   2       87.68       78.39      2.18 o 
   3   0   2       51.97       55.05      2.38 o 
   4   0   2      427.04      414.51      6.09 o 
   5   0   2        7.19        9.88      1.46 o 
   6   0   2      161.14      150.03      5.94 o 
   7   0   2       24.11       25.54      3.45 o 
   8   0   2       22.29       18.53      3.42 o 
   9   0   2        6.50       13.34      3.28 o 
 -10   1   2       41.90       44.59      4.97 o 
  -9   1   2       73.26       78.84      5.66 o 
  -8   1   2       58.93       54.07      4.47 o 
  -7   1   2       46.96       55.62      4.04 o 
  -6   1   2       73.13       67.75      3.84 o 
  -5   1   2       23.32       33.28      3.74 o 
  -4   1   2     2233.77     2210.09     20.65 o 
  -3   1   2     1313.99     1356.45      9.99 o 
  -2   1   2      425.52      427.24      5.61 o 
  -1   1   2     1099.30     1000.57      7.26 o 
   0   1   2     4438.63     4497.90     25.57 o 
   1   1   2     1994.76     1955.69     13.23 o 
   2   1   2      713.21      766.91      7.53 o 
   3   1   2       72.98       67.71      2.40 o 
   4   1   2      364.97      406.78      6.25 o 
   5   1   2       12.09       16.37      1.81 o 
   6   1   2      236.66      228.74      7.42 o 
   7   1   2      106.68      111.66      5.80 o 
   8   1   2       21.54       23.92      3.74 o 
   9   1   2       41.20       43.45      6.88 o 
 -11   2   2       57.91       81.24      9.82 o 
 -10   2   2       59.50       55.61      8.48 o 
  -9   2   2       17.72       16.66      3.25 o 
  -8   2   2        1.48        0.05      1.55 o 
  -7   2   2       43.78       40.83      3.60 o 
  -6   2   2      449.96      483.71      9.60 o 
  -5   2   2      115.78      111.87      2.68 o 
  -4   2   2       60.33       67.69      2.74 o 
  -3   2   2       11.02       15.15      1.16 o 
  -2   2   2      933.93      954.33      9.47 o 
  -1   2   2     4170.00     4121.45     29.17 o 
   0   2   2     3871.08     3664.95     21.96 o 
   1   2   2      173.18      163.60      3.14 o 
   2   2   2        0.45       -0.21      0.73 o 
   3   2   2      405.89      404.88      6.01 o 
   4   2   2      224.27      258.14      8.18 o 
   5   2   2       93.34       92.48      3.52 o 
   6   2   2      170.20      163.11     11.54 o 
   7   2   2      292.93      278.25      9.09 o 
   8   2   2        0.05        1.10      2.59 o 
 -11   3   2        1.58       -0.28      2.48 o 
 -10   3   2      174.16      160.93      7.70 o 
  -9   3   2       50.62       49.38      4.49 o 
  -8   3   2       81.05       69.48      4.72 o 
  -7   3   2      183.02      183.68      6.55 o 
  -6   3   2        1.21        4.14      1.10 o 
  -5   3   2       69.90       61.44      2.47 o 
  -4   3   2      133.99      122.97      2.95 o 
  -3   3   2      556.00      528.51      5.90 o 
  -2   3   2        1.74        0.58      0.69 o 
  -1   3   2      841.52      845.90     14.81 o 
   0   3   2     1827.22     1719.98     15.04 o 
   1   3   2      717.55      758.07      9.41 o 
   2   3   2       31.49       42.62      2.64 o 
   3   3   2      185.45      183.14      6.22 o 
   4   3   2       21.46       20.88      2.54 o 
   5   3   2      310.26      325.68     13.46 o 
   6   3   2        3.30        5.98      2.25 o 
   7   3   2        6.11        8.87      2.61 o 
   8   3   2        3.40        1.66      2.55 o 
 -11   4   2        0.46        3.98      2.81 o 
 -10   4   2        6.65        1.86      2.36 o 
  -9   4   2       18.40       10.11      2.90 o 
  -8   4   2      179.18      180.97      6.95 o 
  -7   4   2        1.98        3.09      1.80 o 
  -6   4   2      217.19      214.25      4.60 o 
  -5   4   2       24.43       26.53      3.31 o 
  -4   4   2     1239.95     1235.82     11.04 o 
  -3   4   2      761.84      659.25      8.76 o 
  -2   4   2      948.05      913.69      8.09 o 
  -1   4   2       48.30       63.73      2.22 o 
   0   4   2        8.72       10.06      1.36 o 
   1   4   2      749.63      778.03     10.08 o 
   2   4   2        0.00       -1.07      1.01 o 
   3   4   2       93.92      109.57      4.58 o 
   4   4   2       25.05       20.94      2.81 o 
   5   4   2      108.76      113.26      5.75 o 
   6   4   2        2.08       -0.25      1.78 o 
   7   4   2       25.70       23.42      5.57 o 
   8   4   2       40.83       33.75      4.55 o 
 -11   5   2       35.69       41.29      4.95 o 
 -10   5   2        0.04       -1.69      2.13 o 
  -9   5   2        2.13        1.82      2.01 o 
  -8   5   2      126.28      137.16      6.11 o 
  -7   5   2      158.04      151.65      5.92 o 
  -6   5   2       24.55       22.22      1.97 o 
  -5   5   2       15.51       17.58      1.64 o 
  -4   5   2       80.25       83.84      2.72 o 
  -3   5   2      710.00      693.35      7.27 o 
  -2   5   2      146.54      135.77      3.81 o 
  -1   5   2       10.02       15.65      1.26 o 
   0   5   2       35.47       36.04      2.03 o 
   1   5   2      370.41      356.51     15.20 o 
   2   5   2      308.34      343.15      7.37 o 
   3   5   2       40.06       38.14      3.20 o 
   4   5   2      130.07      127.37      5.52 o 
   5   5   2       31.94       31.35      3.49 o 
   6   5   2        1.42        2.01      2.17 o 
   7   5   2       80.47       67.80      5.46 o 
 -11   6   2        6.13        5.62      3.02 o 
 -10   6   2        6.03        4.94      3.86 o 
  -9   6   2        0.31       -0.56      1.99 o 
  -8   6   2       75.68       70.17      4.72 o 
  -7   6   2       13.97       10.46      1.76 o 
  -6   6   2       59.61       55.45      3.89 o 
  -5   6   2        0.50        0.94      1.06 o 
  -4   6   2        0.31        1.30      0.87 o 
  -3   6   2      297.57      316.98      4.58 o 
  -2   6   2      281.47      324.23     10.60 o 
  -1   6   2       15.23       12.44      1.24 o 
   0   6   2      183.56      180.22      3.92 o 
   1   6   2        2.76        0.98      1.06 o 
   2   6   2       28.82       31.60      3.21 o 
   3   6   2        4.36        4.51      1.73 o 
   4   6   2        0.44        0.69      1.32 o 
   5   6   2       23.72       28.47      3.59 o 
   6   6   2        9.77        6.90      2.73 o 
 -10   7   2       58.40       43.82      7.03 o 
  -9   7   2       34.49       34.59      6.20 o 
  -8   7   2       13.34       10.77      3.77 o 
  -7   7   2       21.16       16.45      2.71 o 
  -6   7   2        1.32        1.37      1.69 o 
  -5   7   2      221.76      219.20      6.65 o 
  -4   7   2       24.29       24.91      2.77 o 
  -3   7   2      274.30      263.41      8.96 o 
  -2   7   2       20.39       11.65      2.48 o 
  -1   7   2      251.93      238.91      6.84 o 
   0   7   2      164.33      148.39      5.52 o 
   1   7   2        0.95        1.67      1.52 o 
   2   7   2      171.69      167.32      6.26 o 
   3   7   2      163.62      162.46     13.01 o 
   4   7   2       70.88       75.35      7.54 o 
   5   7   2       29.92       31.58      5.95 o 
   6   7   2        0.08        2.10      3.90 o 
 -10   8   2       29.44       28.72      6.16 o 
  -9   8   2       10.49       15.21      4.31 o 
  -8   8   2       50.74       48.84      6.74 o 
  -7   8   2       59.17       69.37      4.59 o 
  -6   8   2       66.49       69.53      5.74 o 
  -5   8   2      173.14      170.32      6.33 o 
  -4   8   2        0.65       -0.75      1.53 o 
  -3   8   2      310.47      326.93      8.49 o 
  -2   8   2       16.61       20.33      2.79 o 
  -1   8   2        0.59       -1.18      1.36 o 
   0   8   2      345.45      346.38      9.03 o 
   1   8   2       51.41       48.91      3.97 o 
   2   8   2      478.86      508.66     11.50 o 
   3   8   2       63.79       58.25      8.48 o 
   4   8   2       15.11       19.07      4.86 o 
   5   8   2        6.90       -0.40      3.63 o 
 -10   9   2        4.21        2.61      3.41 o 
  -9   9   2       97.26      116.65     10.17 o 
  -8   9   2        1.87        2.70      3.01 o 
  -7   9   2      146.40      142.44      6.40 o 
  -6   9   2       37.46       35.27      6.36 o 
  -5   9   2       65.42       70.21      5.76 o 
  -4   9   2        0.03        1.69      1.85 o 
  -3   9   2        3.77        7.12      2.19 o 
  -2   9   2       17.33       22.75      4.86 o 
  -1   9   2        1.42        2.77      2.37 o 
   0   9   2        8.89       11.91      3.43 o 
   1   9   2      420.24      418.70     13.67 o 
   2   9   2        8.37        3.46      2.22 o 
   3   9   2      120.33      118.62      6.23 o 
   4   9   2       44.08       52.61      7.51 o 
  -9  10   2       44.75       39.61      6.96 o 
  -8  10   2        1.37        1.34      2.67 o 
  -7  10   2       81.82       84.23      7.89 o 
  -6  10   2       85.21       83.57     14.46 o 
  -5  10   2        0.02       -0.03      2.02 o 
  -4  10   2       39.99       41.36      3.99 o 
  -3  10   2       59.17       56.28      4.54 o 
  -2  10   2        8.92        4.54      2.24 o 
  -1  10   2       58.78       50.02      4.38 o 
   0  10   2        0.39       -0.92      2.00 o 
   1  10   2       35.14       32.33      4.75 o 
   2  10   2        7.38        4.02      2.46 o 
   3  10   2       49.73       61.89      7.78 o 
  -9  11   2        5.67        6.82      4.19 o 
  -8  11   2       36.01       35.03      4.31 o 
  -7  11   2       32.81       27.31      3.99 o 
  -6  11   2       10.30        9.39      3.68 o 
  -5  11   2       55.45       55.68     15.19 o 
  -4  11   2        6.93       10.67      2.80 o 
  -3  11   2       38.00       38.29      4.30 o 
  -2  11   2       33.18       31.03      4.16 o 
  -1  11   2       11.71       11.62      3.03 o 
   0  11   2        3.92        6.31      2.53 o 
   1  11   2        9.67        8.01      2.85 o 
   2  11   2       21.36       30.88      4.31 o 
  -8  12   2        0.09       -0.03      3.28 o 
  -7  12   2        0.96        3.03      2.55 o 
  -6  12   2        0.07       -1.29      3.00 o 
  -5  12   2      114.46       97.30      8.63 o 
  -4  12   2       14.20       16.78      3.49 o 
  -3  12   2       52.25       54.20      5.11 o 
  -2  12   2       30.69       22.48      3.92 o 
  -1  12   2        0.36        2.20      2.27 o 
   0  12   2       26.65       33.75      4.62 o 
   1  12   2        0.59        0.99      2.53 o 
  -6  13   2        3.01        3.55      2.57 o 
  -5  13   2        0.03        0.88      2.25 o 
  -4  13   2        0.32        0.69      2.89 o 
  -3  13   2        5.09        2.08      3.15 o 
  -2  13   2        1.53        2.88      2.99 o 
  -1  13   2        0.09        0.22      2.55 o 
   1 -14   3       38.22       38.88      4.94 o 
   2 -14   3        4.37        5.71      4.85 o 
   3 -14   3        0.47        0.08      2.91 o 
   4 -14   3       11.91        4.79      2.77 o 
  -1 -13   3       10.02       17.05      5.46 o 
   0 -13   3       20.40       18.44      3.65 o 
   1 -13   3        8.28        1.24      2.27 o 
   2 -13   3       23.05       21.14      3.86 o 
   3 -13   3       17.84       11.39      4.44 o 
   4 -13   3       25.32       32.29      4.48 o 
   5 -13   3       25.35       31.37      4.41 o 
   6 -13   3        9.72        7.13      2.87 o 
  -3 -12   3        5.84        2.52      3.06 o 
  -2 -12   3       24.26       25.08      3.92 o 
  -1 -12   3       44.87       42.59      4.60 o 
   0 -12   3        1.82        4.02      2.19 o 
   1 -12   3       57.36       49.34      4.77 o 
   2 -12   3        0.73        1.31      3.11 o 
   3 -12   3       30.93       31.01      4.01 o 
   4 -12   3        1.62        0.83      1.99 o 
   5 -12   3       35.15       44.80      6.19 o 
   6 -12   3        0.15       -1.57      1.95 o 
   7 -12   3       39.52       50.91      6.25 o 
  -4 -11   3        1.05        1.83      3.66 o 
  -3 -11   3        9.77        1.76      3.08 o 
  -2 -11   3        3.34        2.56      1.97 o 
  -1 -11   3      104.24       96.13      8.02 o 
   0 -11   3        4.70        2.76      2.26 o 
   1 -11   3       44.37       49.46      4.37 o 
   2 -11   3        5.11        2.59      2.01 o 
   3 -11   3      194.31      206.24      7.74 o 
   4 -11   3       12.98       15.16      3.23 o 
   5 -11   3       20.53       28.73      8.57 o 
   6 -11   3       16.46       20.50      7.02 o 
   7 -11   3        0.81       -2.56      1.87 o 
   8 -11   3        1.64        3.09      2.28 o 
  -5 -10   3        6.26        7.16      4.21 o 
  -4 -10   3        2.40       -1.25      2.79 o 
  -3 -10   3        0.49       -2.31      1.72 o 
  -2 -10   3       12.06       19.23      3.15 o 
  -1 -10   3       46.91       41.54      4.02 o 
   0 -10   3      100.07       99.72      5.34 o 
   1 -10   3      253.03      231.50      7.73 o 
   2 -10   3      775.90      765.42     14.35 o 
   3 -10   3      473.00      467.95     12.24 o 
   4 -10   3       19.01       20.05      3.11 o 
   5 -10   3       14.82        7.68      2.38 o 
   6 -10   3       76.27       71.19      5.15 o 
   7 -10   3       87.02       81.41      5.52 o 
   8 -10   3       21.20       22.06      5.24 o 
  -6  -9   3       19.41       25.05      6.45 o 
  -5  -9   3       13.89       20.49      5.37 o 
  -4  -9   3        6.21        4.60      3.15 o 
  -3  -9   3       98.92       94.70      5.19 o 
  -2  -9   3       93.75       95.99      5.02 o 
  -1  -9   3       11.31       11.45      2.49 o 
   0  -9   3       34.44       35.70      3.43 o 
   1  -9   3      155.53      134.00      5.65 o 
   2  -9   3       22.89       23.60      3.06 o 
   3  -9   3      321.79      320.25     19.30 o 
   4  -9   3       35.61       35.41      3.63 o 
   5  -9   3      142.54      131.17      5.90 o 
   6  -9   3       13.83       13.42      2.76 o 
   7  -9   3       39.71       51.41      4.48 o 
   8  -9   3        0.02       -2.92      2.28 o 
  -7  -8   3       17.20       10.64      4.75 o 
  -6  -8   3       23.88       12.29      4.79 o 
  -5  -8   3        5.69        4.51      3.41 o 
  -4  -8   3        2.22        1.81      2.59 o 
  -3  -8   3        9.67        9.05      2.27 o 
  -2  -8   3       42.63       33.84      3.21 o 
  -1  -8   3        0.25       -1.94      1.29 o 
   0  -8   3      171.55      185.67      9.93 o 
   1  -8   3        8.89        3.75      1.75 o 
   2  -8   3       33.72       34.31      3.18 o 
   3  -8   3        0.40        2.51      2.18 o 
   4  -8   3       29.98       34.12      4.18 o 
   5  -8   3       18.41       17.65      5.95 o 
   6  -8   3       12.15       16.60      2.81 o 
   7  -8   3       19.96       22.03      3.74 o 
   8  -8   3        2.61        6.07      3.35 o 
  -7  -7   3        2.36        0.98      2.21 o 
  -6  -7   3       38.12       40.54      6.15 o 
  -5  -7   3      136.83      159.41      6.57 o 
  -4  -7   3      406.35      431.35     12.13 o 
  -3  -7   3       41.91       43.48      4.19 o 
  -2  -7   3       17.61       19.98      1.83 o 
  -1  -7   3       13.87       13.44      1.53 o 
   0  -7   3      478.97      493.76      6.44 o 
   1  -7   3      560.94      543.14      6.84 o 
   2  -7   3        0.34       -1.07      1.33 o 
   3  -7   3      285.80      288.08      5.44 o 
   4  -7   3      346.64      341.75      9.80 o 
   5  -7   3        0.73       -0.92      1.19 o 
   6  -7   3       27.54       33.09      2.72 o 
   7  -7   3       30.68       29.49      2.79 o 
   8  -7   3        5.39        5.44      2.45 o 
   9  -7   3        0.51        1.78      3.55 o 
  -8  -6   3        4.55        6.46      3.34 o 
  -7  -6   3       13.37       12.70      2.97 o 
  -6  -6   3        9.52       12.43      2.64 o 
  -5  -6   3      826.92      814.70     19.34 o 
  -4  -6   3       25.76       26.70      2.19 o 
  -3  -6   3       11.59       11.56      1.63 o 
  -2  -6   3       51.55       46.03      3.67 o 
  -1  -6   3      456.42      469.72      6.30 o 
   0  -6   3      284.38      311.42      4.85 o 
   1  -6   3     1506.71     1607.69     13.67 o 
   2  -6   3      176.05      197.20      5.18 o 
   3  -6   3        5.73        3.80      1.20 o 
   4  -6   3      275.75      273.00      5.54 o 
   5  -6   3       15.64       19.02      2.10 o 
   6  -6   3       85.16       90.63      3.82 o 
   7  -6   3      380.69      386.74      7.78 o 
   8  -6   3        1.69       -2.08      2.32 o 
   9  -6   3        0.17        2.08      3.86 o 
  -9  -5   3        3.58        3.47      5.31 o 
  -8  -5   3       39.26       50.08      4.99 o 
  -7  -5   3       62.89       67.80      5.02 o 
  -6  -5   3       10.39        7.55      2.27 o 
  -5  -5   3      173.66      167.74      6.18 o 
  -4  -5   3       47.10       48.08      2.48 o 
  -3  -5   3      423.80      429.30      6.41 o 
  -2  -5   3       58.76       59.55      2.38 o 
  -1  -5   3     2228.31     2271.32     16.58 o 
   0  -5   3      175.99      163.31      3.85 o 
   1  -5   3       91.77      106.46      2.77 o 
   2  -5   3       82.96       96.63      2.85 o 
   3  -5   3        0.88        0.10      0.89 o 
   4  -5   3       92.87       93.24      7.10 o 
   5  -5   3       69.38       70.07      5.12 o 
   6  -5   3        0.47        2.01      1.33 o 
   7  -5   3      128.90      125.73      5.92 o 
   8  -5   3      191.70      195.72      7.70 o 
   9  -5   3        9.23        4.62      3.92 o 
  -9  -4   3        0.22       -2.28      2.06 o 
  -8  -4   3       13.13       13.76      3.90 o 
  -7  -4   3        7.31        8.15      2.39 o 
  -6  -4   3      128.19      133.60      5.84 o 
  -5  -4   3      351.98      364.37     10.15 o 
  -4  -4   3      178.67      161.16      3.75 o 
  -3  -4   3        0.45       -0.28      0.87 o 
  -2  -4   3      357.39      410.96      5.53 o 
  -1  -4   3       85.67       96.03      3.47 o 
   0  -4   3       97.42      118.18      2.68 o 
   1  -4   3       44.92       39.24      1.76 o 
   2  -4   3      191.11      192.40      3.72 o 
   3  -4   3     1855.35     2035.27     15.88 o 
   4  -4   3       34.90       37.92      2.21 o 
   5  -4   3        0.06       -0.36      1.00 o 
   6  -4   3       88.03       92.73      3.69 o 
   7  -4   3      232.33      225.95      7.66 o 
   8  -4   3        0.82        1.05      2.11 o 
   9  -4   3        6.36        5.22      4.13 o 
  -9  -3   3        0.06        1.04      2.01 o 
  -8  -3   3        0.00       -1.20      1.78 o 
  -7  -3   3       22.81       25.97      5.47 o 
  -6  -3   3        6.42        3.29      3.59 o 
  -5  -3   3       38.43       25.80      2.78 o 
  -4  -3   3      876.48      897.94      8.85 o 
  -3  -3   3      412.87      418.42      5.45 o 
  -2  -3   3       29.16       33.44      1.63 o 
  -1  -3   3     3997.46     3922.90     40.20 o 
   0  -3   3        4.17       -0.12      0.65 o 
   1  -3   3      407.54      410.97      5.74 o 
   2  -3   3       10.19       12.30      1.18 o 
   3  -3   3     1855.14     2008.70     15.45 o 
   4  -3   3       26.45       23.42      1.82 o 
   5  -3   3       38.68       33.88      2.24 o 
   6  -3   3      436.56      427.49      7.47 o 
   7  -3   3      910.88      914.57     28.95 o 
   8  -3   3        0.03        1.52      2.12 o 
   9  -3   3       32.63       31.62      6.56 o 
 -10  -2   3        5.95        4.69      2.63 o 
  -9  -2   3        0.02        1.30      2.01 o 
  -8  -2   3       22.04       22.71      5.51 o 
  -7  -2   3       25.85       25.01      3.56 o 
  -6  -2   3      312.63      300.75     14.33 o 
  -5  -2   3       80.23       79.77      3.88 o 
  -4  -2   3     1866.24     1852.95     29.24 o 
  -3  -2   3       34.03       28.64      1.77 o 
  -2  -2   3        5.12        7.93      0.94 o 
  -1  -2   3       27.92       28.38      1.32 o 
   0  -2   3      298.59      334.32      4.52 o 
   1  -2   3      463.03      415.08      4.54 o 
   2  -2   3      318.09      304.39      8.02 o 
   3  -2   3       20.44       20.97      1.67 o 
   4  -2   3       20.06       23.72      1.78 o 
   5  -2   3       22.63       25.25      2.10 o 
   6  -2   3       12.89       14.27      1.97 o 
   7  -2   3       76.05       76.51      5.07 o 
   8  -2   3        0.39        1.11      3.54 o 
   9  -2   3       52.81       62.20      8.25 o 
 -10  -1   3        0.25       -1.98      4.62 o 
  -9  -1   3        0.57        0.14      1.96 o 
  -8  -1   3        0.10        0.22      1.69 o 
  -7  -1   3       12.33        8.48      9.18 o 
  -6  -1   3      793.64      826.08     31.27 o 
  -5  -1   3       95.93       88.36      9.55 o 
  -4  -1   3      172.29      199.86      5.27 o 
  -3  -1   3      252.82      226.83      3.30 o 
  -2  -1   3     3877.69     3819.98     22.79 o 
  -1  -1   3     1496.04     1468.77     10.14 o 
   0  -1   3     3216.93     3021.55     23.13 o 
   1  -1   3      861.80      803.93      9.32 o 
   2  -1   3      150.64      154.53      2.99 o 
   3  -1   3       40.68       49.28      3.06 o 
   4  -1   3      541.21      568.74      8.77 o 
   5  -1   3      390.01      386.12      6.62 o 
   6  -1   3       16.49       15.18      2.76 o 
   7  -1   3      750.03      757.35     14.56 o 
   8  -1   3       25.70       35.91      6.56 o 
   9  -1   3        0.12       -0.16      3.41 o 
 -10   0   3      123.73      108.60      6.97 o 
  -9   0   3      274.35      243.11      8.98 o 
  -8   0   3       74.85       68.85     14.51 o 
  -7   0   3       14.25        9.46      2.31 o 
  -6   0   3       56.22       51.83      3.59 o 
  -5   0   3      175.92      172.72      5.29 o 
  -4   0   3      981.09      966.80     12.07 o 
  -3   0   3     3167.87     3054.28     19.22 o 
  -2   0   3    18942.61    17698.03    206.81 o 
  -1   0   3      439.74      381.32      4.99 o 
   0   0   3     1894.82     1943.02     16.51 o 
   1   0   3      316.33      328.76      3.93 o 
   2   0   3     1201.88     1181.38     10.01 o 
   3   0   3       36.82       42.40      2.02 o 
   4   0   3       91.86       91.20      3.15 o 
   5   0   3       71.18       82.04      3.26 o 
   6   0   3      614.37      615.30     12.28 o 
   7   0   3       92.94       95.00      5.81 o 
   8   0   3       31.88       39.12      6.76 o 
   9   0   3       15.59       19.13      5.38 o 
 -11   1   3      119.30      122.65     19.43 o 
 -10   1   3       13.71       16.73      3.57 o 
  -9   1   3        0.45       -2.39      1.59 o 
  -8   1   3        0.10        0.27      1.81 o 
  -7   1   3        0.00        1.75      1.71 o 
  -6   1   3       49.71       44.61      5.08 o 
  -5   1   3       69.56       82.40      3.76 o 
  -4   1   3      934.37      858.94     11.12 o 
  -3   1   3     1217.71     1195.18      9.54 o 
  -2   1   3     7695.87     7541.61     41.66 o 
  -1   1   3     1967.11     1746.93     17.01 o 
   0   1   3      354.56      384.78      4.60 o 
   1   1   3      200.43      176.05      3.13 o 
   2   1   3      213.40      220.03      3.97 o 
   3   1   3      197.52      181.96      4.04 o 
   4   1   3      253.32      260.27      5.27 o 
   5   1   3        1.36       -0.46      1.07 o 
   6   1   3        5.16        3.17      5.88 o 
   7   1   3       17.69       18.17      3.30 o 
   8   1   3       47.95       47.54      7.31 o 
 -11   2   3       31.74       39.85      5.12 o 
 -10   2   3        0.87        0.48      2.29 o 
  -9   2   3        6.30        5.21      2.29 o 
  -8   2   3        2.77        2.49      2.01 o 
  -7   2   3       28.50       23.18      2.95 o 
  -6   2   3       81.26       83.84      4.12 o 
  -5   2   3       70.13       77.01      4.53 o 
  -4   2   3      340.57      308.81      4.51 o 
  -3   2   3      952.73      888.55     10.28 o 
  -2   2   3     3754.12     3570.31     21.94 o 
  -1   2   3     2982.31     2880.37     18.31 o 
   0   2   3      670.34      649.02      6.48 o 
   1   2   3      544.25      559.31      6.42 o 
   2   2   3     3605.68     3909.21     41.21 o 
   3   2   3      227.65      233.96      4.81 o 
   4   2   3      239.53      249.86      5.39 o 
   5   2   3       15.95       17.80      2.66 o 
   6   2   3       12.55       14.94      5.34 o 
   7   2   3       33.71       37.48      4.20 o 
   8   2   3       15.21       19.92      5.22 o 
 -11   3   3       35.44       34.17      4.68 o 
 -10   3   3        1.05        2.10      2.22 o 
  -9   3   3        0.97        2.19      2.00 o 
  -8   3   3        1.05        1.76      1.90 o 
  -7   3   3      268.06      244.10     12.63 o 
  -6   3   3       10.83       13.08      1.46 o 
  -5   3   3      355.66      343.96      5.33 o 
  -4   3   3        8.25        6.27      1.06 o 
  -3   3   3      618.35      569.45      7.84 o 
  -2   3   3     1121.94     1022.84     10.67 o 
  -1   3   3      909.23      944.19     10.08 o 
   0   3   3       10.31        8.51      1.06 o 
   1   3   3      870.63      950.02      9.42 o 
   2   3   3      720.86      757.20      8.82 o 
   3   3   3      118.46      126.76      3.82 o 
   4   3   3        0.34        0.45      1.33 o 
   5   3   3       27.44       26.90      3.18 o 
   6   3   3      186.57      174.73      7.94 o 
   7   3   3       15.90       26.22      5.73 o 
   8   3   3        0.00        1.87      3.57 o 
 -11   4   3       21.00       16.56      5.26 o 
 -10   4   3       88.49       76.12      5.58 o 
  -9   4   3      101.36       98.91      5.74 o 
  -8   4   3        9.52        7.36      2.35 o 
  -7   4   3      210.76      199.88      6.69 o 
  -6   4   3       59.64       63.73      2.76 o 
  -5   4   3       11.99       13.15      1.62 o 
  -4   4   3       60.94       62.28      2.35 o 
  -3   4   3       65.51       76.36      2.37 o 
  -2   4   3      723.17      709.33      8.62 o 
  -1   4   3       70.89       67.59      2.60 o 
   0   4   3       49.50       52.53      2.62 o 
   1   4   3      184.30      208.92      8.99 o 
   2   4   3       77.09       97.65      4.16 o 
   3   4   3      157.86      158.58      5.65 o 
   4   4   3        2.66        2.56      1.66 o 
   5   4   3       74.92       67.17      6.42 o 
   6   4   3       49.44       46.62      4.45 o 
   7   4   3        6.95       10.46      4.46 o 
 -11   5   3       14.77       17.58      3.65 o 
 -10   5   3       10.12        8.35      2.78 o 
  -9   5   3        1.68        1.20      1.82 o 
  -8   5   3        2.29       -0.61      1.57 o 
  -7   5   3       45.42       45.18      3.63 o 
  -6   5   3      182.15      172.54      7.47 o 
  -5   5   3      103.72       92.07      3.10 o 
  -4   5   3       39.65       37.64      2.32 o 
  -3   5   3      605.13      599.31      7.02 o 
  -2   5   3       34.72       34.93      1.81 o 
  -1   5   3       15.78       17.15      1.67 o 
   0   5   3       21.72       23.93      2.08 o 
   1   5   3       61.61       75.04      5.43 o 
   2   5   3      139.64      142.45      5.11 o 
   3   5   3       31.58       24.77      2.85 o 
   4   5   3       11.61        9.20      2.42 o 
   5   5   3        0.93       -1.22      1.91 o 
   6   5   3        0.05        1.13      2.09 o 
   7   5   3        9.29       11.35      4.42 o 
 -11   6   3        3.49        3.81      2.60 o 
 -10   6   3        8.54        9.89      2.86 o 
  -9   6   3      117.52      118.71      6.40 o 
  -8   6   3        4.01        5.75      2.19 o 
  -7   6   3        0.82       -0.06      1.21 o 
  -6   6   3        3.73        3.23      1.28 o 
  -5   6   3      315.43      325.66      5.81 o 
  -4   6   3      120.91      125.06      3.33 o 
  -3   6   3      170.95      200.94      3.93 o 
  -2   6   3      425.51      446.54      5.95 o 
  -1   6   3       22.30       19.17      1.76 o 
   0   6   3       16.45       11.96      2.67 o 
   1   6   3      497.33      493.08      8.97 o 
   2   6   3      141.77      146.92      6.56 o 
   3   6   3       69.11       68.94      4.33 o 
   4   6   3       78.48       74.67      4.76 o 
   5   6   3        1.76        0.49      1.95 o 
   6   6   3        1.01        3.41      2.50 o 
 -11   7   3        6.58        2.14      3.43 o 
 -10   7   3       60.78       57.38      7.98 o 
  -9   7   3      116.18      129.23      9.83 o 
  -8   7   3        9.41        9.93      3.68 o 
  -7   7   3        0.05        1.44      1.84 o 
  -6   7   3       60.05       64.04      4.14 o 
  -5   7   3      414.62      430.41      9.50 o 
  -4   7   3        0.08        0.38      1.23 o 
  -3   7   3       12.01       14.90      2.43 o 
  -2   7   3       62.05       73.81      4.15 o 
  -1   7   3       63.52       72.10      9.08 o 
   0   7   3      142.62      137.76      5.57 o 
   1   7   3       20.04       22.38      2.91 o 
   2   7   3      274.41      260.65     10.07 o 
   3   7   3       13.32       15.79      2.95 o 
   4   7   3        0.05       -0.56      2.50 o 
   5   7   3        2.39       -1.63      3.17 o 
 -10   8   3        0.45       -0.83      2.96 o 
  -9   8   3        1.04       -1.74      2.76 o 
  -8   8   3      133.76      126.62      9.23 o 
  -7   8   3       60.17       57.93      4.30 o 
  -6   8   3      265.09      256.02      7.87 o 
  -5   8   3        2.53        0.87      1.75 o 
  -4   8   3        9.46        5.43      1.95 o 
  -3   8   3       58.19       59.68      4.22 o 
  -2   8   3        7.56        9.48      3.96 o 
  -1   8   3       23.04       19.30      2.88 o 
   0   8   3       18.41       12.42      2.69 o 
   1   8   3        3.02       -0.44      3.83 o 
   2   8   3       80.38       88.00      5.24 o 
   3   8   3        2.54        3.43      2.21 o 
   4   8   3        7.90        3.35      4.02 o 
   5   8   3        2.41        5.46      4.12 o 
 -10   9   3        1.24        4.28      4.13 o 
  -9   9   3        1.95        0.31      2.74 o 
  -8   9   3       17.86       20.45      5.22 o 
  -7   9   3       27.39       24.63      3.37 o 
  -6   9   3       15.10       17.21      3.16 o 
  -5   9   3       19.11       20.04      3.08 o 
  -4   9   3       35.45       39.87      3.84 o 
  -3   9   3       19.17       17.91      3.00 o 
  -2   9   3       75.36       71.25      7.65 o 
  -1   9   3      182.70      195.84      7.35 o 
   0   9   3        4.47        2.85      2.67 o 
   1   9   3        0.83        2.86      2.16 o 
   2   9   3       24.62       24.58      4.16 o 
   3   9   3        0.20       -1.07      2.01 o 
   4   9   3       18.95       14.65      4.75 o 
  -9  10   3       20.68       11.42      4.71 o 
  -8  10   3       34.20       30.66      6.13 o 
  -7  10   3        6.55        7.19      3.26 o 
  -6  10   3       20.19       18.80      3.37 o 
  -5  10   3       50.67       63.90      4.96 o 
  -4  10   3       69.46       61.17     10.63 o 
  -3  10   3       73.71       57.57      8.50 o 
  -2  10   3       94.26      108.34      5.92 o 
  -1  10   3        0.11       -2.14      1.63 o 
   0  10   3       16.89       13.56      3.54 o 
   1  10   3        8.72        7.47      2.87 o 
   2  10   3       33.15       41.05      4.61 o 
   3  10   3        0.79       -0.73      3.50 o 
  -9  11   3       46.96       41.82      7.47 o 
  -8  11   3        1.38        2.15      2.31 o 
  -7  11   3       12.17       10.56      3.09 o 
  -6  11   3        0.67       -1.88      1.88 o 
  -5  11   3       16.29       17.81      3.25 o 
  -4  11   3        3.77        3.94      2.84 o 
  -3  11   3       18.53       19.33      5.90 o 
  -2  11   3        0.15       -1.36      1.94 o 
  -1  11   3       31.93       36.80      4.44 o 
   0  11   3        2.91        1.47      2.25 o 
   1  11   3        5.94        7.15      2.93 o 
  -8  12   3       74.71       67.54      5.81 o 
  -7  12   3        2.19       -0.30      2.24 o 
  -6  12   3        7.73        5.80      2.76 o 
  -5  12   3       24.10       21.63      3.77 o 
  -4  12   3       72.21       74.68      5.94 o 
  -3  12   3       18.04       10.95      3.10 o 
  -2  12   3       15.75       20.31      3.76 o 
  -1  12   3        7.52        7.52      3.01 o 
   0  12   3        5.29        5.58      2.85 o 
  -6  13   3       21.40       28.37      4.48 o 
  -5  13   3       45.65       40.59     11.00 o 
  -4  13   3        8.21        9.67      6.69 o 
  -3  13   3        2.41        4.42      3.09 o 
  -2  13   3       28.76       31.27      4.75 o 
   1 -14   4       20.42       16.73      5.30 o 
   2 -14   4       35.48       25.47      4.37 o 
   3 -14   4        4.62        4.24      2.73 o 
  -1 -13   4        0.60       -1.37      2.11 o 
   0 -13   4        8.77        6.19      2.69 o 
   1 -13   4       99.13       98.52      6.46 o 
   2 -13   4        8.65       12.36      5.98 o 
   3 -13   4       15.99       10.93      3.17 o 
   4 -13   4       37.13       45.41      4.98 o 
   5 -13   4        7.01       13.72      3.33 o 
   6 -13   4       15.29       13.96      3.48 o 
  -3 -12   4        0.43        2.01      3.68 o 
  -2 -12   4        0.88        1.05      2.02 o 
  -1 -12   4        6.09        6.87      2.79 o 
   0 -12   4       32.65       34.46      4.17 o 
   1 -12   4       11.33       12.69      3.01 o 
   2 -12   4       25.20       17.09      3.35 o 
   3 -12   4        7.39        2.22      2.25 o 
   4 -12   4       98.69       93.50      6.10 o 
   5 -12   4        1.60        0.45      3.27 o 
   6 -12   4       21.07       19.77      3.89 o 
   7 -12   4        2.40       -0.70      2.09 o 
  -4 -11   4       20.78       24.02      5.80 o 
  -3 -11   4        2.54        0.18      2.77 o 
  -2 -11   4       17.63       13.96      2.93 o 
  -1 -11   4       37.45       32.62      3.88 o 
   0 -11   4        0.03       -0.27      1.69 o 
   1 -11   4       53.48       53.34      4.55 o 
   2 -11   4      103.51       99.82      5.79 o 
   3 -11   4       12.99       11.74      2.80 o 
   4 -11   4        4.63        7.74      3.28 o 
   5 -11   4       22.98       19.05      3.48 o 
   6 -11   4       33.80       39.54      4.93 o 
   7 -11   4        0.00        3.36      2.37 o 
  -5 -10   4        7.82        2.01      3.46 o 
  -4 -10   4       67.74       80.19      8.50 o 
  -3 -10   4        0.38       -0.92      1.93 o 
  -2 -10   4       18.54       21.13      4.71 o 
  -1 -10   4       68.57       59.29      9.72 o 
   0 -10   4       86.21       72.11      4.81 o 
   1 -10   4       77.99       74.57      4.85 o 
   2 -10   4       13.08       11.94      4.44 o 
   3 -10   4      108.75      106.31      9.56 o 
   4 -10   4       66.79       74.13      6.53 o 
   5 -10   4        1.79        3.27      2.17 o 
   6 -10   4       31.57       32.74      4.87 o 
   7 -10   4       89.30       93.75      5.89 o 
  -6  -9   4       26.88       28.90      6.22 o 
  -5  -9   4       35.31       38.27      6.69 o 
  -4  -9   4        1.86        4.04      3.28 o 
  -3  -9   4        6.25        5.52      3.54 o 
  -2  -9   4        7.37       10.67      2.45 o 
  -1  -9   4       87.17       87.89      7.03 o 
   0  -9   4       24.09       24.29      3.04 o 
   1  -9   4       57.01       52.88      4.03 o 
   2  -9   4       40.43       39.93      3.66 o 
   3  -9   4      101.21      110.53      8.41 o 
   4  -9   4      474.77      491.97     12.09 o 
   5  -9   4       65.67       54.50      4.36 o 
   6  -9   4        1.17       -1.07      1.86 o 
   7  -9   4      130.76      145.47     12.19 o 
  -7  -8   4       11.11        6.22      4.55 o 
  -5  -8   4       15.72       13.14      4.59 o 
  -4  -8   4        0.80        2.41      2.90 o 
  -3  -8   4       21.29       21.39      2.83 o 
  -2  -8   4      148.55      134.44      5.49 o 
  -1  -8   4       42.85       42.23      6.90 o 
   0  -8   4       21.48       24.30      2.79 o 
   1  -8   4       59.04       71.53      4.25 o 
   2  -8   4      193.45      197.00      6.47 o 
   3  -8   4        2.36        3.75      1.97 o 
   4  -8   4        5.90        0.77      1.74 o 
   5  -8   4        2.85        2.80      1.94 o 
   6  -8   4       12.61       12.72      2.58 o 
   7  -8   4       83.79       87.05      8.15 o 
  -8  -7   4        1.32        0.51      2.26 o 
  -7  -7   4        2.81        3.17      2.43 o 
  -6  -7   4      182.87      189.31     12.23 o 
  -5  -7   4       81.18       79.91      5.46 o 
  -4  -7   4       83.12       76.68      9.54 o 
  -3  -7   4        6.26        5.19      1.49 o 
  -2  -7   4        0.34        1.23      1.10 o 
  -1  -7   4       43.90       36.34      2.17 o 
   0  -7   4       15.16       19.81      1.68 o 
   1  -7   4        0.37        1.23      1.02 o 
   2  -7   4      139.43      148.86      4.56 o 
   3  -7   4      133.06      131.50      3.99 o 
   4  -7   4        0.72        1.08      1.71 o 
   5  -7   4       10.00       11.56      1.91 o 
   6  -7   4       10.67        5.37      1.71 o 
   7  -7   4        1.69        0.83      1.50 o 
   8  -7   4       15.37       12.80      4.77 o 
   9  -7   4        0.54        1.12      3.90 o 
  -8  -6   4        8.08       13.17      3.14 o 
  -7  -6   4        0.89        2.48      2.02 o 
  -6  -6   4       14.42       12.20      2.56 o 
  -5  -6   4        6.61        7.69      2.26 o 
  -4  -6   4        0.51        2.24      1.24 o 
  -3  -6   4        0.13        0.46      1.69 o 
  -2  -6   4       76.48       75.93      3.52 o 
  -1  -6   4      157.30      156.49      5.02 o 
   0  -6   4        1.07        4.65      1.13 o 
   1  -6   4       10.63       12.80      1.44 o 
   2  -6   4      119.74      102.19      3.41 o 
   3  -6   4       19.67       19.54      1.86 o 
   4  -6   4      131.60      131.08      4.10 o 
   5  -6   4       11.65       12.37      1.95 o 
   6  -6   4        0.16       -0.44      1.30 o 
   7  -6   4      412.55      432.42     15.88 o 
   8  -6   4       18.67       16.93      5.24 o 
   9  -6   4        0.09        4.55      4.26 o 
  -9  -5   4        3.07        1.05      3.28 o 
  -8  -5   4       40.47       35.10      4.28 o 
  -7  -5   4        0.00        1.22      2.10 o 
  -6  -5   4       37.75       30.28      9.31 o 
  -5  -5   4        6.80        7.28      2.04 o 
  -4  -5   4      342.84      334.62      7.12 o 
  -3  -5   4      245.74      262.96      5.05 o 
  -2  -5   4      710.36      771.39      8.60 o 
  -1  -5   4      515.19      537.23      6.74 o 
   0  -5   4       61.03       71.87      2.42 o 
   1  -5   4       87.96       95.81      2.83 o 
   2  -5   4      513.15      547.79      9.88 o 
   3  -5   4       33.60       39.01      2.20 o 
   4  -5   4      215.63      235.39      5.20 o 
   5  -5   4       26.82       31.82      2.43 o 
   6  -5   4      108.55      113.12      4.21 o 
   7  -5   4      234.12      211.52     11.42 o 
   8  -5   4       22.74       28.90      6.33 o 
   9  -5   4        2.72        8.90      4.59 o 
  -9  -4   4       24.37       22.44      3.84 o 
  -8  -4   4       11.14       10.19      2.78 o 
  -7  -4   4        2.78        3.36      1.95 o 
  -6  -4   4      140.36      131.75      5.86 o 
  -5  -4   4       23.82       27.68      2.90 o 
  -4  -4   4      240.94      250.20      4.76 o 
  -3  -4   4      210.59      219.85      4.32 o 
  -2  -4   4        7.52       10.05      1.23 o 
  -1  -4   4       14.43        9.78      1.15 o 
   0  -4   4      577.11      568.63     10.55 o 
   1  -4   4        3.41        2.97      0.86 o 
   2  -4   4     1032.38     1040.01      9.90 o 
   3  -4   4      342.16      359.37      5.75 o 
   4  -4   4      126.17      119.61      3.67 o 
   5  -4   4       18.48       20.22      2.00 o 
   6  -4   4       41.54       43.34      2.85 o 
   7  -4   4       58.18       54.99      6.94 o 
   8  -4   4       84.18       78.48      8.68 o 
   9  -4   4        2.99        7.45      4.30 o 
 -10  -3   4        0.57       -0.57      2.11 o 
  -9  -3   4       82.71       80.00      5.92 o 
  -8  -3   4        0.00       -0.48      1.81 o 
  -7  -3   4       66.55       62.45      6.99 o 
  -6  -3   4       21.93       24.50      5.28 o 
  -5  -3   4      260.35      267.72      9.93 o 
  -4  -3   4      277.15      288.90      4.72 o 
  -3  -3   4      251.47      269.67      4.48 o 
  -2  -3   4      314.23      321.22      4.72 o 
  -1  -3   4      276.51      253.02      3.99 o 
   0  -3   4      889.62      900.61      8.44 o 
   1  -3   4       21.90       14.94      1.16 o 
   2  -3   4      803.40      814.19      8.12 o 
   3  -3   4      385.21      436.35      6.20 o 
   4  -3   4       31.14       25.12      1.92 o 
   5  -3   4       51.33       54.13      2.84 o 
   6  -3   4      114.02      117.28      6.53 o 
   7  -3   4       26.67       34.70      6.11 o 
   8  -3   4        5.18        2.10      4.10 o 
   9  -3   4       38.88       44.92      7.67 o 
 -10  -2   4        7.10        8.39      2.75 o 
  -9  -2   4       42.65       35.38      5.67 o 
  -8  -2   4       13.05        5.91      4.05 o 
  -7  -2   4       33.61       32.22      3.40 o 
  -6  -2   4      136.05      132.71      5.47 o 
  -5  -2   4       12.80       15.65      2.23 o 
  -4  -2   4        0.00       -0.22      0.67 o 
  -3  -2   4      131.68      147.60      3.09 o 
  -2  -2   4      135.10      138.37      2.89 o 
  -1  -2   4       16.57       18.40      2.15 o 
   0  -2   4      186.44      180.00      2.81 o 
   1  -2   4      331.27      348.13      6.31 o 
   2  -2   4       57.20       64.74      2.09 o 
   3  -2   4      118.71      134.21      3.33 o 
   4  -2   4      251.47      257.58      5.14 o 
   5  -2   4       51.23       50.74      2.76 o 
   6  -2   4       22.85       25.20      3.10 o 
   7  -2   4        7.57        7.71      4.30 o 
   8  -2   4        2.36        5.11      4.53 o 
   9  -2   4        0.31       -0.47      3.99 o 
 -10  -1   4       44.35       33.24      4.52 o 
  -9  -1   4       29.11       26.37      3.83 o 
  -8  -1   4        0.44       -1.07      1.48 o 
  -7  -1   4      101.52       99.88      5.16 o 
  -6  -1   4        1.65       -0.64      1.24 o 
  -5  -1   4       55.13       67.61      4.96 o 
  -4  -1   4       32.88       30.53      1.46 o 
  -3  -1   4      721.04      779.57      7.54 o 
  -2  -1   4        0.04        0.42      0.65 o 
  -1  -1   4      119.22      116.09      2.30 o 
   0  -1   4      167.59      168.27      4.12 o 
   1  -1   4       27.18       17.90      1.75 o 
   2  -1   4        3.68        6.73      0.98 o 
   3  -1   4      856.86      869.31     10.14 o 
   4  -1   4      112.90      111.36      7.69 o 
   5  -1   4       20.44       21.94      2.09 o 
   6  -1   4      322.68      318.88     13.85 o 
   7  -1   4      178.63      193.93     11.97 o 
   8  -1   4        0.52        3.88      4.15 o 
 -10   0   4        2.81        2.73      2.31 o 
  -9   0   4        3.11        1.67      2.73 o 
  -8   0   4       26.61       23.98      3.33 o 
  -7   0   4        2.86        3.70      1.80 o 
  -6   0   4       29.87       29.36      2.82 o 
  -5   0   4       42.34       32.36      2.63 o 
  -4   0   4      270.74      274.12      4.07 o 
  -3   0   4        5.63        7.00      0.93 o 
  -2   0   4      597.62      669.40      6.50 o 
  -1   0   4      271.31      299.41      6.87 o 
   0   0   4      543.62      568.37      8.02 o 
   1   0   4      773.13      822.48      7.35 o 
   2   0   4       21.82       24.96      1.50 o 
   3   0   4       13.40       16.51      1.55 o 
   4   0   4        5.95        7.22      1.44 o 
   5   0   4      494.66      472.58      7.86 o 
   6   0   4      169.86      155.10      9.99 o 
   7   0   4        5.79        4.79      3.81 o 
   8   0   4        7.25        5.57      4.04 o 
 -11   1   4        5.79        5.28      3.16 o 
 -10   1   4       58.61       40.40      4.62 o 
  -9   1   4        4.84        3.73      2.21 o 
  -8   1   4        8.17       10.16      2.54 o 
  -7   1   4       58.15       55.03      3.94 o 
  -6   1   4       32.90       31.23      3.36 o 
  -5   1   4      714.38      714.63     11.06 o 
  -4   1   4      245.94      254.42      5.76 o 
  -3   1   4     4879.26     4785.83     55.06 o 
  -2   1   4       42.81       36.55      1.59 o 
  -1   1   4     1402.89     1390.07     12.65 o 
   0   1   4      105.33      121.32      2.49 o 
   1   1   4       11.93       11.91      1.19 o 
   2   1   4       31.45       42.85      3.01 o 
   3   1   4      141.67      159.24      4.59 o 
   4   1   4       37.25       45.06      2.65 o 
   5   1   4        8.33       16.04      4.27 o 
   6   1   4      108.08      100.02      8.41 o 
   7   1   4       43.75       57.62      7.49 o 
   8   1   4        1.42        4.04      3.54 o 
 -11   2   4       12.32       10.49      4.12 o 
 -10   2   4        2.07       -1.11      2.11 o 
  -9   2   4       90.73       87.79      8.87 o 
  -8   2   4       12.23       15.38      2.95 o 
  -7   2   4      190.56      193.09      6.63 o 
  -6   2   4        8.87        7.27      1.90 o 
  -5   2   4       18.44       24.87      1.64 o 
  -4   2   4      657.41      719.10     11.19 o 
  -3   2   4        1.21        1.82      0.74 o 
  -2   2   4       70.39       84.51      3.18 o 
  -1   2   4      545.88      494.65      5.73 o 
   0   2   4       45.31       36.59      1.72 o 
   1   2   4      794.55      916.65      9.13 o 
   2   2   4      301.28      296.31      5.23 o 
   3   2   4      357.53      373.97      6.48 o 
   4   2   4       64.19       56.60      3.35 o 
   5   2   4        5.10        6.83      1.67 o 
   6   2   4        5.50        4.80      3.50 o 
   7   2   4       30.78       38.34      6.44 o 
 -11   3   4        1.03        2.18      2.56 o 
 -10   3   4       29.91       38.12      4.48 o 
  -9   3   4        1.03        3.85      2.15 o 
  -8   3   4       50.76       47.41      4.04 o 
  -7   3   4       22.85       18.51      2.66 o 
  -6   3   4       43.33       42.86      2.27 o 
  -5   3   4      101.04      101.56      3.05 o 
  -4   3   4       13.51       12.94      1.68 o 
  -3   3   4       45.78       52.50      2.59 o 
  -2   3   4       54.37       46.76      2.29 o 
  -1   3   4       44.33       53.34      3.46 o 
   0   3   4       19.10       34.34      1.87 o 
   1   3   4       11.18       11.23      1.43 o 
   2   3   4       87.61       81.92      3.11 o 
   3   3   4        8.54        9.06      1.63 o 
   4   3   4       50.16       59.13      3.16 o 
   5   3   4       25.74       22.49      3.16 o 
   6   3   4       18.86       19.89      5.26 o 
   7   3   4       15.75        6.33      4.42 o 
 -11   4   4        3.53        2.00      2.47 o 
 -10   4   4       12.55       11.42      5.20 o 
  -9   4   4        0.26        2.37      2.01 o 
  -8   4   4      294.74      295.41      8.73 o 
  -7   4   4       13.68       13.88      4.11 o 
  -6   4   4       27.93       28.94      3.04 o 
  -5   4   4       23.11       21.36      2.10 o 
  -4   4   4        0.09        0.82      0.83 o 
  -3   4   4      501.22      529.73      8.02 o 
  -2   4   4       31.54       28.45      1.97 o 
  -1   4   4      139.89      156.90      4.17 o 
   0   4   4      515.59      525.43      8.30 o 
   1   4   4      412.90      424.57      7.93 o 
   2   4   4        0.32       -1.69      1.12 o 
   3   4   4       44.59       48.14      3.57 o 
   4   4   4       44.99       38.82      3.52 o 
   5   4   4       20.86       13.45      4.10 o 
   6   4   4       40.89       48.32      6.62 o 
   7   4   4        5.51        0.56      3.92 o 
 -11   5   4        0.41       -0.50      2.27 o 
 -10   5   4        0.09       -0.33      2.17 o 
  -9   5   4       58.53       54.67     11.10 o 
  -8   5   4      225.28      215.97      7.45 o 
  -7   5   4       15.83       17.02      2.59 o 
  -6   5   4        7.78        8.53      3.45 o 
  -5   5   4      345.15      352.49      6.80 o 
  -4   5   4      466.84      514.03      7.33 o 
  -3   5   4      404.54      370.23      6.72 o 
  -2   5   4      318.73      337.79      6.33 o 
  -1   5   4        7.53       16.51      2.18 o 
   0   5   4      214.82      208.41      5.46 o 
   1   5   4       22.48       16.99      2.28 o 
   2   5   4      113.25      119.58      4.95 o 
   3   5   4       10.98        6.42      2.12 o 
   4   5   4       19.07        9.94      2.51 o 
   5   5   4       66.08       51.14      6.40 o 
   6   5   4       10.99        8.07      4.01 o 
 -11   6   4        2.37        3.16      3.17 o 
 -10   6   4      148.43      148.33     10.25 o 
  -9   6   4       12.11       16.07      3.14 o 
  -8   6   4      141.55      134.77      6.30 o 
  -7   6   4       21.06       23.51      2.29 o 
  -6   6   4      217.39      213.32      5.19 o 
  -5   6   4      263.19      283.33      6.52 o 
  -4   6   4        9.62        8.57      2.20 o 
  -3   6   4      234.58      267.41      4.94 o 
  -2   6   4      191.85      201.65      5.00 o 
  -1   6   4        0.04        1.36      1.27 o 
   0   6   4       18.60       19.43      2.33 o 
   1   6   4        0.03        1.00      1.51 o 
   2   6   4       44.14       39.25      3.33 o 
   3   6   4       38.80       28.92      4.70 o 
   4   6   4        1.48        4.30      4.22 o 
   5   6   4       16.05       11.02      4.02 o 
 -11   7   4       12.27        8.09      5.06 o 
 -10   7   4       14.44       14.47      4.95 o 
  -9   7   4       28.84       24.89      5.58 o 
  -8   7   4      189.62      201.45     11.35 o 
  -7   7   4       37.32       45.89      3.74 o 
  -6   7   4        0.41       -2.02      1.60 o 
  -5   7   4       15.65       13.47      2.52 o 
  -4   7   4       38.27       35.11      3.24 o 
  -3   7   4        3.70        1.63      1.54 o 
  -2   7   4      345.06      374.44     10.13 o 
  -1   7   4       11.42       13.66      2.38 o 
   0   7   4      555.73      566.27     15.85 o 
   1   7   4       41.49       33.65      4.80 o 
   2   7   4        4.17        2.94      2.50 o 
   3   7   4        8.47        8.53      2.47 o 
   4   7   4        1.65        0.07      3.03 o 
 -10   8   4       28.68       31.67      6.56 o 
  -9   8   4      169.86      165.88     11.48 o 
  -8   8   4        6.85       10.39      4.22 o 
  -7   8   4       39.92       48.21      4.45 o 
  -6   8   4       35.98       35.28      3.63 o 
  -5   8   4       37.42       38.60      3.59 o 
  -4   8   4        0.06       -0.78      1.43 o 
  -3   8   4       49.64       56.89      4.23 o 
  -2   8   4        3.06        2.03      1.79 o 
  -1   8   4        0.38        1.99      1.76 o 
   0   8   4      392.69      379.63      9.95 o 
   1   8   4        0.35        1.43      1.68 o 
   2   8   4       11.78       10.88      2.79 o 
   3   8   4       64.52       79.05      5.41 o 
 -10   9   4        0.64        6.07      4.02 o 
  -9   9   4       16.63        8.32      4.28 o 
  -8   9   4       94.36       86.93      8.72 o 
  -7   9   4       37.41       40.58      4.09 o 
  -6   9   4        0.25       -1.63      1.73 o 
  -5   9   4       72.84       75.93      5.60 o 
  -4   9   4       32.31       25.27      3.35 o 
  -3   9   4       96.28       86.11     11.52 o 
  -2   9   4       25.67       26.16      4.27 o 
  -1   9   4        0.60       -1.73      1.64 o 
   0   9   4        2.36        1.20      2.19 o 
   1   9   4       45.29       53.43      9.69 o 
   2   9   4       13.33       10.57      3.12 o 
   3   9   4        5.59        2.30      2.56 o 
  -9  10   4       56.81       62.49      8.59 o 
  -8  10   4       73.41       61.19      7.76 o 
  -7  10   4        1.53       -1.50      3.82 o 
  -6  10   4        5.73        3.59      2.39 o 
  -5  10   4       48.67       46.74      6.64 o 
  -4  10   4        1.79        0.71      1.95 o 
  -3  10   4       20.26       16.75      6.74 o 
  -2  10   4        4.50        2.54      2.16 o 
  -1  10   4       39.36       35.56      4.22 o 
   0  10   4        3.86        4.79      2.94 o 
   1  10   4        7.67        5.58      2.66 o 
   2  10   4       13.68       19.90      3.79 o 
  -8  11   4      101.64      102.55     10.29 o 
  -7  11   4        3.98        1.67      2.34 o 
  -6  11   4        3.29        2.42      2.26 o 
  -5  11   4       10.84       11.71      3.42 o 
  -4  11   4       26.44       23.64      3.83 o 
  -3  11   4       38.52       41.39      4.65 o 
  -2  11   4       28.69       31.42      8.68 o 
  -1  11   4        3.03        3.48      2.42 o 
   0  11   4        0.12       -0.60      2.31 o 
   1  11   4        1.89        0.04      2.59 o 
  -7  12   4       12.41       15.17     10.34 o 
  -6  12   4        1.23        3.10      2.53 o 
  -5  12   4       15.05       13.75      4.81 o 
  -4  12   4      121.07      122.35      7.28 o 
  -3  12   4       29.90       31.21      4.44 o 
  -2  12   4        4.26        5.47      4.30 o 
  -1  12   4        0.30        2.02      2.52 o 
  -1 -13   5        2.16        2.55      2.43 o 
   0 -13   5        0.18       -0.46      2.69 o 
   1 -13   5       22.91       22.51      6.71 o 
   2 -13   5       59.39       59.82      8.48 o 
   3 -13   5        6.53        9.77      2.96 o 
   4 -13   5        9.07       12.52      3.07 o 
   5 -13   5        3.43        4.95      2.86 o 
  -3 -12   5        8.11       10.10      4.50 o 
  -2 -12   5       20.33       19.06      3.71 o 
  -1 -12   5        6.97        4.97      2.37 o 
   0 -12   5       18.85       18.48      4.35 o 
   1 -12   5        2.15        1.20      2.24 o 
   2 -12   5        4.62        1.75      3.38 o 
   3 -12   5        0.36       -1.14      1.84 o 
   4 -12   5        0.56       -0.96      3.63 o 
   5 -12   5        3.29       -0.25      4.05 o 
   6 -12   5       21.02       28.37      6.45 o 
  -4 -11   5        6.93        5.86      3.63 o 
  -3 -11   5       12.59        9.34      3.93 o 
  -2 -11   5       61.89       55.30      4.81 o 
  -1 -11   5        6.85        1.47      2.25 o 
   0 -11   5        0.83        1.37      2.14 o 
   1 -11   5        7.60        9.44      2.62 o 
   2 -11   5       32.40       30.25      3.81 o 
   3 -11   5        7.21       12.14      2.86 o 
   4 -11   5        2.61        3.72      2.72 o 
   5 -11   5        0.14        0.44      2.02 o 
   6 -11   5        0.04        2.37      3.34 o 
   7 -11   5        0.40        4.70      3.79 o 
  -5 -10   5        1.55        0.89      3.03 o 
  -4 -10   5        7.53        5.93      3.54 o 
  -3 -10   5        0.25        2.09      2.13 o 
  -2 -10   5       46.64       39.93      4.09 o 
  -1 -10   5       18.76       21.01      7.96 o 
   0 -10   5       19.77       21.43      3.15 o 
   1 -10   5       43.32       45.27      3.99 o 
   2 -10   5       49.17       43.63      4.32 o 
   3 -10   5       33.21       35.05      3.84 o 
   4 -10   5       30.75       36.68      4.27 o 
   5 -10   5        0.70       -0.02      4.99 o 
   6 -10   5        2.06        2.50      3.19 o 
   7 -10   5        5.48        3.21      3.10 o 
  -6  -9   5        2.31        4.88      3.72 o 
  -5  -9   5       39.31       45.18      7.03 o 
  -4  -9   5       17.73       17.64      4.57 o 
  -3  -9   5        1.42       -0.77      1.55 o 
  -2  -9   5        9.42        8.58      2.30 o 
  -1  -9   5       11.65       10.01      2.47 o 
   0  -9   5        0.14        1.40      1.73 o 
   1  -9   5      116.43      108.39      6.06 o 
   2  -9   5      725.68      738.99     13.49 o 
   3  -9   5      170.95      172.13      6.66 o 
   4  -9   5       37.11       34.72      3.61 o 
   5  -9   5       30.32       28.15      3.48 o 
   6  -9   5       81.46       73.22      7.36 o 
   7  -9   5      123.65      128.86      9.14 o 
  -7  -8   5        9.18        7.65      4.24 o 
  -6  -8   5       30.12       32.45      6.09 o 
  -5  -8   5        0.55       -0.29      2.94 o 
  -4  -8   5        0.00        4.01      2.76 o 
  -3  -8   5        7.56        8.91      3.45 o 
  -2  -8   5        0.42        1.53      1.61 o 
  -1  -8   5        1.02        2.73      2.96 o 
   0  -8   5       11.22       10.75      2.24 o 
   1  -8   5        1.17        1.03      1.61 o 
   2  -8   5     1564.55     1555.68     19.61 o 
   3  -8   5      246.82      261.02      7.58 o 
   4  -8   5        8.95        7.57      1.82 o 
   5  -8   5       50.44       38.81      2.93 o 
   6  -8   5       37.38       28.86      3.66 o 
   7  -8   5       92.26       87.59      7.09 o 
  -8  -7   5       20.53       25.55      6.89 o 
  -7  -7   5      139.52      152.83      7.34 o 
  -6  -7   5       27.40       33.56      3.88 o 
  -5  -7   5      185.88      182.81      6.87 o 
  -4  -7   5        0.16       -0.49      1.51 o 
  -3  -7   5        1.86        1.83      1.23 o 
  -2  -7   5       10.12       13.94      1.73 o 
  -1  -7   5        9.71       11.22      1.72 o 
   0  -7   5      215.11      213.51      4.66 o 
   1  -7   5        1.30       -0.28      1.03 o 
   2  -7   5      387.29      385.45      6.65 o 
   3  -7   5      193.71      201.30      5.03 o 
   4  -7   5       53.30       54.49      3.08 o 
   5  -7   5       17.03       14.90      2.52 o 
   6  -7   5      100.49       82.55      5.29 o 
   7  -7   5       21.69       22.70      4.67 o 
   8  -7   5        1.05        3.72      4.06 o 
  -8  -6   5        0.59       -0.07      2.15 o 
  -7  -6   5       54.25       49.81      4.57 o 
  -6  -6   5        0.10        0.42      1.62 o 
  -5  -6   5       60.74       57.42      4.18 o 
  -4  -6   5      110.53      119.20      3.92 o 
  -3  -6   5       65.11       66.03      2.91 o 
  -2  -6   5       87.76       86.55      3.72 o 
  -1  -6   5       12.33       11.08      1.47 o 
   0  -6   5       41.66       44.25      2.23 o 
   1  -6   5      141.93      134.84      6.58 o 
   2  -6   5      334.02      349.37      6.02 o 
   3  -6   5      188.13      211.78      4.95 o 
   4  -6   5        0.13       -0.10      1.24 o 
   5  -6   5        3.57        0.86      1.86 o 
   6  -6   5       28.94       17.88      3.08 o 
   7  -6   5        1.07        1.23      3.79 o 
   8  -6   5        5.63       13.23      4.88 o 
  -9  -5   5        4.95        3.39      2.76 o 
  -8  -5   5        1.99        1.29      2.18 o 
  -7  -5   5       59.73       68.29      5.03 o 
  -6  -5   5       41.97       37.75      3.67 o 
  -5  -5   5       35.18       39.64      3.47 o 
  -4  -5   5        1.80        5.18      1.32 o 
  -3  -5   5      607.65      634.36      8.48 o 
  -2  -5   5       61.74       68.46      2.73 o 
  -1  -5   5       34.30       40.17      2.10 o 
   0  -5   5        3.58        4.63      1.05 o 
   1  -5   5      108.30      123.29      3.29 o 
   2  -5   5        0.09       -0.75      0.89 o 
   3  -5   5      164.25      174.40      4.50 o 
   4  -5   5        0.26        2.17      1.33 o 
   5  -5   5       15.07       24.13      3.11 o 
   6  -5   5      129.50      121.65      5.61 o 
   7  -5   5      142.12      145.72     10.23 o 
   8  -5   5        0.34       -4.06      3.54 o 
  -9  -4   5       16.96       23.18      3.72 o 
  -8  -4   5        0.51        1.43      2.01 o 
  -7  -4   5       22.90       27.57      3.52 o 
  -6  -4   5       49.29       48.29      3.87 o 
  -5  -4   5      136.36      135.97      5.50 o 
  -4  -4   5       17.25       13.66      1.55 o 
  -3  -4   5      264.98      255.55      4.79 o 
  -2  -4   5        2.28        0.41      0.80 o 
  -1  -4   5      447.99      435.46      6.30 o 
   0  -4   5      142.00      138.19      3.20 o 
   1  -4   5     1030.60     1030.22      9.97 o 
   2  -4   5       55.35       55.73      2.36 o 
   3  -4   5        3.20        2.74      1.12 o 
   4  -4   5        4.73        3.09      1.14 o 
   5  -4   5       25.79       30.19      3.27 o 
   6  -4   5        0.02        1.24      1.94 o 
   7  -4   5       83.77       92.88      8.81 o 
   8  -4   5       18.42       21.45      5.67 o 
 -10  -3   5        0.20        2.54      3.71 o 
  -9  -3   5       12.98       13.20      3.77 o 
  -8  -3   5       41.81       42.07      4.21 o 
  -7  -3   5       41.12       47.85      4.09 o 
  -6  -3   5      121.07      104.01      5.07 o 
  -5  -3   5        6.23        6.09      2.79 o 
  -4  -3   5        2.40        1.39      0.99 o 
  -3  -3   5        4.26        4.13      1.00 o 
  -2  -3   5      428.00      418.60      5.72 o 
  -1  -3   5      172.05      151.07      3.20 o 
   0  -3   5      332.56      313.58      5.43 o 
   1  -3   5     1727.98     1792.40     21.65 o 
   2  -3   5      237.66      212.85      3.90 o 
   3  -3   5        9.93        9.06      1.28 o 
   4  -3   5        7.44       12.70      2.38 o 
   5  -3   5      815.71      787.46     13.62 o 
   6  -3   5      198.48      200.65      7.17 o 
   7  -3   5       28.40       32.51      6.24 o 
   8  -3   5        1.38       -0.40      3.26 o 
 -10  -2   5        1.94        3.65      2.98 o 
  -9  -2   5      128.98      127.73      9.44 o 
  -8  -2   5       44.10       52.48      4.44 o 
  -7  -2   5      151.34      146.50     12.52 o 
  -6  -2   5       54.66       56.13      3.85 o 
  -5  -2   5       23.70       31.35      3.33 o 
  -4  -2   5      102.42      101.69      2.86 o 
  -3  -2   5     2474.95     2516.52     17.89 o 
  -2  -2   5     1473.61     1450.60     12.07 o 
  -1  -2   5       93.79       90.26      2.28 o 
   0  -2   5       38.53       37.77      2.90 o 
   1  -2   5      516.37      563.89      9.01 o 
   2  -2   5      172.20      178.29      3.38 o 
   3  -2   5      143.50      162.77      5.97 o 
   4  -2   5        0.22       -0.30      1.43 o 
   5  -2   5      751.13      745.95     14.15 o 
   6  -2   5        1.62        2.85      3.99 o 
   7  -2   5       49.60       50.22      7.43 o 
   8  -2   5        3.28        2.57      4.33 o 
 -10  -1   5       25.64       23.05      6.45 o 
  -9  -1   5        1.54        0.02      1.83 o 
  -8  -1   5       47.05       44.96      4.15 o 
  -7  -1   5       15.59       14.83      2.81 o 
  -6  -1   5        1.40        0.32      1.52 o 
  -5  -1   5        1.20        3.05      2.51 o 
  -4  -1   5     1580.67     1576.17     12.97 o 
  -3  -1   5       90.06      107.79      2.79 o 
  -2  -1   5       13.00       12.91      1.60 o 
  -1  -1   5      969.97      900.86      7.76 o 
   0  -1   5      660.99      696.91      9.77 o 
   1  -1   5      289.51      323.79      6.71 o 
   2  -1   5      349.93      366.51      9.63 o 
   3  -1   5      375.69      388.58      6.64 o 
   4  -1   5        0.50       -2.12      1.43 o 
   5  -1   5      574.29      601.06     15.59 o 
   6  -1   5       17.87       24.00      5.40 o 
   7  -1   5        5.97       12.94      4.89 o 
   8  -1   5        0.08        2.39      3.95 o 
 -11   0   5       18.30       12.57      5.42 o 
 -10   0   5        1.72       -2.23      3.23 o 
  -9   0   5        7.37        4.33      2.88 o 
  -8   0   5        7.87        9.16      2.36 o 
  -7   0   5        7.16        4.31      3.33 o 
  -6   0   5      120.61      131.87      7.77 o 
  -5   0   5       90.22       98.47      2.66 o 
  -4   0   5     2060.52     2037.98     15.46 o 
  -3   0   5       40.16       45.80      1.92 o 
  -2   0   5       12.74       14.74      1.16 o 
  -1   0   5     2054.51     2104.63     14.90 o 
   0   0   5      162.03      147.05      4.40 o 
   1   0   5      583.76      579.53      9.36 o 
   2   0   5       66.43       72.12      3.73 o 
   3   0   5       24.59       17.29      2.16 o 
   4   0   5       52.89       46.83      3.62 o 
   5   0   5      164.32      164.56      6.45 o 
   6   0   5        2.09        2.47      3.32 o 
   7   0   5       27.10       39.09      6.87 o 
   8   0   5       22.10       21.07      5.78 o 
 -11   1   5        0.86        0.50      2.38 o 
 -10   1   5        8.51       12.40      3.50 o 
  -9   1   5      116.30      111.16      6.09 o 
  -8   1   5       12.74        9.65      2.46 o 
  -7   1   5       89.87       91.27      4.80 o 
  -6   1   5        0.45       -0.36      2.41 o 
  -5   1   5      417.34      443.62      8.61 o 
  -4   1   5      428.66      356.78      5.31 o 
  -3   1   5     1447.01     1588.09     15.84 o 
  -2   1   5      846.05      872.88      8.30 o 
  -1   1   5      944.40      908.53      8.24 o 
   0   1   5       78.51       84.57      2.21 o 
   1   1   5        0.92        6.53      1.72 o 
   2   1   5      189.34      180.93      4.49 o 
   3   1   5       14.71       13.56      1.63 o 
   4   1   5       22.69       20.73      2.90 o 
   5   1   5        1.32        1.95      2.11 o 
   6   1   5        8.90        9.03      4.31 o 
   7   1   5       16.91       14.00      4.99 o 
 -11   2   5        0.56       -0.89      2.27 o 
 -10   2   5       87.36       79.35      5.81 o 
  -9   2   5       14.02       14.21      3.90 o 
  -8   2   5        2.38        0.55      1.64 o 
  -7   2   5        0.04       -1.88      1.46 o 
  -6   2   5      402.72      372.43      8.54 o 
  -5   2   5      201.88      214.82      5.94 o 
  -4   2   5      105.17      105.44      2.95 o 
  -3   2   5     4144.44     4238.31     30.05 o 
  -2   2   5     1314.52     1367.74     11.55 o 
  -1   2   5        7.56        8.82      1.07 o 
   0   2   5      670.27      660.22     13.27 o 
   1   2   5       86.16       81.62      4.58 o 
   2   2   5       45.42       48.98      3.09 o 
   3   2   5        3.05        2.05      1.83 o 
   4   2   5       53.67       57.16      4.17 o 
   5   2   5       24.80       27.25      3.34 o 
   6   2   5       16.23       13.74      4.77 o 
   7   2   5       32.57       59.63      8.03 o 
 -11   3   5       23.44       19.64      3.97 o 
 -10   3   5       52.56       50.56      4.93 o 
  -9   3   5      138.52      131.43      8.14 o 
  -8   3   5        0.28       -0.68      1.70 o 
  -7   3   5       12.89       13.96      2.58 o 
  -6   3   5      472.80      469.14      7.01 o 
  -5   3   5       61.18       60.86      3.34 o 
  -4   3   5      124.55      122.41      4.19 o 
  -3   3   5       71.67       60.13      2.86 o 
  -2   3   5       19.53       22.61      1.60 o 
  -1   3   5        1.18        4.54      1.54 o 
   0   3   5       83.27       82.26      2.80 o 
   1   3   5      334.36      306.50      6.13 o 
   2   3   5        0.81       -0.47      0.98 o 
   3   3   5       22.23       32.33      3.36 o 
   4   3   5      134.86      121.36      5.66 o 
   5   3   5       29.34       28.95      5.55 o 
   6   3   5       14.43       12.87      4.68 o 
   7   3   5        2.18        7.41      4.77 o 
 -11   4   5        0.09        0.29      4.07 o 
 -10   4   5       21.96       17.30      3.44 o 
  -9   4   5        7.70        3.56      1.95 o 
  -8   4   5        6.94        6.14      2.51 o 
  -7   4   5      131.15      128.79      5.50 o 
  -6   4   5        0.25        0.31      1.04 o 
  -5   4   5        2.14        3.80      1.16 o 
  -4   4   5      165.17      155.08      4.75 o 
  -3   4   5        5.22        9.00      1.51 o 
  -2   4   5      610.82      605.10     23.16 o 
  -1   4   5      497.46      500.94     12.02 o 
   0   4   5       57.90       67.59      2.89 o 
   1   4   5       47.36       47.32      2.65 o 
   2   4   5      115.43      117.14      4.04 o 
   3   4   5       13.33       12.78      3.83 o 
   4   4   5        3.70        3.34      3.21 o 
   5   4   5       78.22       72.19      7.41 o 
   6   4   5       41.73       57.45      7.56 o 
 -11   5   5        1.98        2.06      4.77 o 
 -10   5   5        0.61        1.56      2.16 o 
  -9   5   5      127.73      124.50      6.24 o 
  -8   5   5      727.32      738.05     18.98 o 
  -7   5   5      102.71      105.03      5.07 o 
  -6   5   5        5.11        1.09      1.86 o 
  -5   5   5       34.85       36.40      2.30 o 
  -4   5   5       22.33       29.33      2.73 o 
  -3   5   5      625.92      638.24      9.73 o 
  -2   5   5       24.84       30.31      2.39 o 
  -1   5   5        0.30        1.58      1.26 o 
   0   5   5        9.09        7.73      2.37 o 
   1   5   5      194.71      203.12      6.13 o 
   2   5   5       67.94       64.03      3.99 o 
   3   5   5        9.89       12.11      3.73 o 
   4   5   5       17.41       17.44      4.28 o 
   5   5   5       70.75       71.48      7.52 o 
 -11   6   5        0.71        2.33      2.45 o 
 -10   6   5      143.21      148.56      7.78 o 
  -9   6   5        9.53        3.83      3.10 o 
  -8   6   5       95.13       88.54      5.15 o 
  -7   6   5       13.58       12.85      2.18 o 
  -6   6   5       23.68       22.61      3.74 o 
  -5   6   5        0.01        0.21      1.07 o 
  -4   6   5      152.54      158.91      5.85 o 
  -3   6   5       73.51       86.89      3.71 o 
  -2   6   5       68.11       71.14      4.12 o 
  -1   6   5      126.67      118.66      5.85 o 
   0   6   5       13.83       16.16      2.37 o 
   1   6   5        0.87        1.09      1.99 o 
   2   6   5       42.85       36.24      3.38 o 
   3   6   5       14.54       17.91      4.39 o 
 -10   7   5       31.45       18.84      5.31 o 
  -9   7   5        0.03        4.35      3.32 o 
  -8   7   5        7.74        7.40      3.70 o 
  -7   7   5       63.78       68.76      4.50 o 
  -6   7   5       11.02        8.55      2.31 o 
  -5   7   5       61.75       69.09      6.35 o 
  -4   7   5       12.21       12.03      2.89 o 
  -3   7   5       20.07       22.68      2.83 o 
  -2   7   5        7.13       10.64      3.05 o 
  -1   7   5        6.04        9.26      2.86 o 
   0   7   5      234.50      232.37     10.23 o 
   1   7   5        4.45        8.59      3.25 o 
   2   7   5        0.00        0.25      2.61 o 
 -10   8   5        7.99        5.49      4.37 o 
  -9   8   5       18.75       13.47      4.82 o 
  -8   8   5      246.54      254.28     13.36 o 
  -7   8   5      141.41      139.95      6.13 o 
  -6   8   5        3.60        1.29      2.14 o 
  -5   8   5       24.68       23.45      3.23 o 
  -4   8   5        0.30        0.72      1.64 o 
  -3   8   5      153.68      147.28      6.35 o 
  -2   8   5      242.33      248.79      8.08 o 
  -1   8   5        8.13        8.99      2.54 o 
   0   8   5       18.76       22.62      3.36 o 
   1   8   5       22.01       22.68      3.32 o 
   2   8   5      206.38      195.40     10.84 o 
   3   8   5        7.06        8.07      3.90 o 
 -10   9   5       43.67       44.11      7.87 o 
  -8   9   5      210.96      220.16     12.76 o 
  -7   9   5       37.86       36.72      4.27 o 
  -6   9   5       36.75       37.06      4.05 o 
  -5   9   5        5.71        3.84      2.13 o 
  -4   9   5       14.80       14.19      2.81 o 
  -3   9   5        0.08        0.28      1.72 o 
  -2   9   5      347.10      338.94     10.04 o 
  -1   9   5      135.48      133.94      6.65 o 
   0   9   5        4.71        6.26      2.36 o 
   1   9   5       94.38       78.02      5.60 o 
   2   9   5       13.21       12.91      4.68 o 
  -9  10   5        1.58        7.14      4.60 o 
  -8  10   5        9.51        8.96      4.13 o 
  -7  10   5       21.90       24.63      6.06 o 
  -6  10   5        3.80        6.02      2.60 o 
  -5  10   5       21.90       18.96      3.37 o 
  -4  10   5        0.89        2.97      3.82 o 
  -3  10   5       36.36       27.51      4.02 o 
  -2  10   5       21.65       20.38      4.49 o 
  -1  10   5      107.25      110.39      6.55 o 
   0  10   5       15.91        7.18      2.91 o 
   1  10   5       26.23       24.78      5.79 o 
  -8  11   5        2.19       -0.79      3.46 o 
  -7  11   5       28.42       33.56      4.42 o 
  -6  11   5        2.79        3.45      2.41 o 
  -5  11   5       17.88       16.45      3.51 o 
  -4  11   5       41.65       37.57      4.58 o 
  -3  11   5        3.10        1.17      2.26 o 
  -2  11   5       30.12       32.37      4.59 o 
  -1  11   5        3.50        1.71      2.49 o 
   0  11   5        3.48        3.81      2.96 o 
  -6  12   5       15.48       19.31      3.81 o 
  -5  12   5       50.57       56.66      7.16 o 
  -4  12   5        8.48        5.90      3.21 o 
  -3  12   5        0.14       -0.68      2.44 o 
  -2  12   5       55.05       56.39      5.82 o 
  -1 -13   6       11.92       12.54      3.38 o 
   0 -13   6        2.89        4.94      2.73 o 
   1 -13   6        0.84        4.34      2.57 o 
   2 -13   6       11.28       18.99      4.86 o 
   3 -13   6       25.12       25.67      5.86 o 
   4 -13   6        0.14        1.34      2.86 o 
  -3 -12   6       28.23       22.72      5.71 o 
  -2 -12   6       12.47       12.35      3.39 o 
  -1 -12   6        0.92       -1.49      2.03 o 
   0 -12   6        0.61        1.83      2.12 o 
   1 -12   6        5.77        3.75      2.30 o 
   2 -12   6       19.72       18.62      3.31 o 
   3 -12   6       45.78       46.77      6.20 o 
   4 -12   6        4.00       -1.98      3.39 o 
   5 -12   6        0.17        4.35      3.93 o 
  -4 -11   6        9.10       15.88      5.04 o 
  -3 -11   6       54.00       58.03      7.49 o 
  -2 -11   6        6.96        3.09      2.25 o 
  -1 -11   6       39.61       39.54      4.17 o 
   0 -11   6        3.10        1.71      2.38 o 
   1 -11   6       70.56       48.01      4.39 o 
   2 -11   6        0.09       -0.54      1.82 o 
   3 -11   6       43.14       50.84     10.93 o 
   4 -11   6        0.32        1.90      2.90 o 
   5 -11   6        0.64       -2.12      2.50 o 
   6 -11   6        0.65       -3.01      3.03 o 
  -5 -10   6        0.38        0.24      2.67 o 
  -4 -10   6        0.78        6.06      3.54 o 
  -3 -10   6        5.87        3.94      2.25 o 
  -2 -10   6       36.73       31.61      5.33 o 
  -1 -10   6       19.17       16.78      2.92 o 
   0 -10   6       25.42       31.92      3.67 o 
   1 -10   6      429.98      440.95     10.78 o 
   2 -10   6        0.04       -0.83      1.92 o 
   3 -10   6        7.44        5.69      2.23 o 
   4 -10   6       23.43       24.93      5.37 o 
   5 -10   6       26.00       26.49      5.57 o 
   6 -10   6       10.13       12.04      4.37 o 
   7 -10   6        0.00        5.57      3.17 o 
  -6  -9   6        0.11        0.53      2.90 o 
  -5  -9   6        5.75        2.94      3.06 o 
  -4  -9   6        7.61        5.77      3.35 o 
  -3  -9   6        6.89        3.78      3.81 o 
  -2  -9   6        0.01        3.66      1.83 o 
  -1  -9   6       16.34       16.98      2.73 o 
   0  -9   6       19.10       18.66      2.92 o 
   1  -9   6      186.38      180.39      6.66 o 
   2  -9   6       59.27       67.79      4.56 o 
   3  -9   6       11.91       19.28      5.11 o 
   4  -9   6        9.10        8.63      3.57 o 
   5  -9   6       14.38       15.23      4.10 o 
   6  -9   6       21.33       24.78      5.22 o 
   7  -9   6       28.12       30.75      5.58 o 
  -7  -8   6       12.59       17.62      5.35 o 
  -6  -8   6       13.77       12.00      4.37 o 
  -5  -8   6        1.91        1.17      1.83 o 
  -4  -8   6       14.98       11.14      2.68 o 
  -3  -8   6        1.04        2.66      1.34 o 
  -2  -8   6       45.91       49.75      2.86 o 
  -1  -8   6       44.32       43.69      3.55 o 
   0  -8   6        0.01       -0.31      1.48 o 
   1  -8   6       55.69       57.08      3.78 o 
   2  -8   6       17.01       17.36      2.09 o 
   3  -8   6       34.31       38.94      2.74 o 
   4  -8   6        0.01        3.13      2.02 o 
   5  -8   6       13.04        9.51      2.63 o 
   6  -8   6       17.93       18.66      3.34 o 
   7  -8   6       19.54       18.31      3.51 o 
   8  -8   6       18.76       17.46      5.37 o 
  -8  -7   6        0.36        0.03      2.14 o 
  -7  -7   6        2.10        4.32      2.34 o 
  -6  -7   6        9.07        8.58      2.58 o 
  -5  -7   6        5.72        5.15      2.03 o 
  -4  -7   6        4.97        2.19      1.68 o 
  -3  -7   6       10.74       13.89      2.69 o 
  -2  -7   6       77.45       69.91      3.29 o 
  -1  -7   6       79.42       76.68      3.10 o 
   0  -7   6       91.54       88.83      3.26 o 
   1  -7   6        0.43        1.80      1.21 o 
   2  -7   6      171.41      191.52      4.89 o 
   3  -7   6       69.57       69.37      4.57 o 
   4  -7   6       55.83       56.61      4.23 o 
   5  -7   6        2.20        0.79      1.79 o 
   6  -7   6       22.17       30.41     11.40 o 
   7  -7   6        0.70        2.24      2.22 o 
   8  -7   6       64.25       65.45      8.38 o 
  -8  -6   6        0.10        1.81      3.15 o 
  -7  -6   6       94.74      104.14      6.06 o 
  -6  -6   6       35.28       32.17      3.64 o 
  -5  -6   6        0.08       -0.27      1.48 o 
  -4  -6   6       70.93       76.12      3.31 o 
  -3  -6   6      176.47      193.32      4.79 o 
  -2  -6   6      237.36      242.69      5.92 o 
  -1  -6   6        0.01       -0.87      0.83 o 
   0  -6   6        1.64        2.09      1.05 o 
   1  -6   6        0.08        0.61      1.11 o 
   2  -6   6       76.12       71.06      4.36 o 
   3  -6   6        4.81        3.01      5.19 o 
   4  -6   6        3.34        2.15      1.95 o 
   5  -6   6        0.62       -0.87      1.88 o 
   6  -6   6      146.66      139.14     13.46 o 
   7  -6   6       12.11       17.55      5.57 o 
   8  -6   6        2.49        3.05      4.42 o 
  -9  -5   6        3.14        1.29      2.34 o 
  -8  -5   6       53.17       63.73      5.35 o 
  -7  -5   6       82.79       79.40      5.34 o 
  -6  -5   6       62.32       68.92      4.70 o 
  -5  -5   6       23.05       18.97      2.73 o 
  -4  -5   6        1.42        1.60      1.18 o 
  -3  -5   6        3.11        3.64      1.25 o 
  -2  -5   6      185.73      180.48      4.26 o 
  -1  -5   6        4.59        2.74      0.97 o 
   0  -5   6      109.45      103.75      4.17 o 
   1  -5   6       13.08       10.81      1.98 o 
   2  -5   6       41.44       41.93      2.30 o 
   3  -5   6      288.72      286.46      7.75 o 
   4  -5   6       11.03        9.87      2.49 o 
   5  -5   6        3.88        1.45      1.90 o 
   6  -5   6        0.30        4.06      2.62 o 
   7  -5   6       29.84       34.57      6.58 o 
   8  -5   6        4.34        9.23      5.35 o 
  -9  -4   6       54.07       52.02      5.13 o 
  -8  -4   6       14.18       15.14      3.22 o 
  -7  -4   6      169.13      171.54      7.32 o 
  -6  -4   6        8.76        7.15      2.33 o 
  -5  -4   6       15.23       15.34      2.59 o 
  -4  -4   6       98.54       96.14      3.27 o 
  -3  -4   6      590.56      607.97      7.92 o 
  -2  -4   6       45.51       48.67      2.26 o 
  -1  -4   6      222.16      219.69      4.24 o 
   0  -4   6        3.02        3.57      0.96 o 
   1  -4   6      251.63      263.95     10.93 o 
   2  -4   6      356.04      377.00      8.87 o 
   3  -4   6      111.77      120.18      5.11 o 
   4  -4   6      107.88       98.79      5.00 o 
   5  -4   6      351.14      347.91      9.41 o 
   6  -4   6       18.36       24.02      3.43 o 
   7  -4   6        9.72        6.42      4.66 o 
   8  -4   6        6.03       15.10      5.58 o 
 -10  -3   6        7.51        5.79      2.67 o 
  -9  -3   6       33.31       32.66      4.23 o 
  -8  -3   6        5.49        2.08      1.92 o 
  -7  -3   6       70.79       72.72      4.76 o 
  -6  -3   6       70.27       71.90     11.40 o 
  -5  -3   6       33.32       34.50      3.17 o 
  -4  -3   6      193.02      190.99      4.25 o 
  -3  -3   6     2162.73     2214.46     17.23 o 
  -2  -3   6      416.53      405.48      5.80 o 
  -1  -3   6      130.89      132.39      3.06 o 
   0  -3   6      279.15      309.63      6.45 o 
   1  -3   6      272.66      311.94      7.14 o 
   2  -3   6        0.55       -0.38      1.49 o 
   3  -3   6      204.94      209.63      6.62 o 
   4  -3   6      147.05      137.23      6.64 o 
   5  -3   6      178.71      179.43      6.80 o 
   6  -3   6        1.30        2.63      2.00 o 
   7  -3   6        0.09        5.37      3.99 o 
   8  -3   6        5.31        9.05      5.13 o 
 -10  -2   6        7.66        6.70      2.85 o 
  -9  -2   6        2.57        1.20      2.57 o 
  -8  -2   6      127.76      128.87      6.25 o 
  -7  -2   6       24.19       18.45      2.98 o 
  -6  -2   6       66.48       55.55      3.87 o 
  -5  -2   6        8.34       11.98      2.13 o 
  -4  -2   6       17.21       15.37      1.50 o 
  -3  -2   6      231.39      236.26      4.48 o 
  -2  -2   6      192.01      217.08      4.02 o 
  -1  -2   6      100.16      100.26      3.21 o 
   0  -2   6      105.19      102.65      5.95 o 
   1  -2   6      513.65      529.10     12.39 o 
   2  -2   6       98.57       98.14      6.82 o 
   3  -2   6       49.56       61.87      5.33 o 
   4  -2   6        0.61        2.48      4.59 o 
   5  -2   6       86.79      104.57      6.50 o 
   6  -2   6        3.88        0.29      1.94 o 
   7  -2   6       55.73       62.29      8.03 o 
   8  -2   6        7.93        8.27      5.00 o 
 -10  -1   6        5.33        3.81      5.33 o 
  -9  -1   6        0.00       -0.63      2.10 o 
  -8  -1   6        6.62        1.54      1.70 o 
  -7  -1   6       11.22       12.00      2.44 o 
  -6  -1   6      300.73      281.12      7.74 o 
  -5  -1   6       52.54       48.90      2.46 o 
  -4  -1   6       37.92       41.06      2.29 o 
  -3  -1   6      111.70      125.42      3.23 o 
  -2  -1   6     1068.84     1165.77     10.32 o 
  -1  -1   6        0.75        0.62      1.88 o 
   0  -1   6        2.88        0.07      1.33 o 
   1  -1   6       42.86       49.43      3.16 o 
   2  -1   6        1.91        2.83      1.60 o 
   3  -1   6       78.42       83.74      4.50 o 
   4  -1   6      509.81      505.15     11.02 o 
   5  -1   6      220.42      212.19      7.39 o 
   6  -1   6        4.71        6.91      4.12 o 
   7  -1   6        2.95       -0.18      3.81 o 
 -11   0   6        1.21       -1.24      2.20 o 
 -10   0   6       28.32       27.62      4.92 o 
  -9   0   6       96.45       88.20      5.83 o 
  -8   0   6        8.35        6.05      2.14 o 
  -7   0   6       22.84       19.21      2.86 o 
  -6   0   6        1.14        2.87      1.67 o 
  -5   0   6     1566.32     1558.02     13.64 o 
  -4   0   6     2103.39     2099.69     16.42 o 
  -3   0   6       13.40       17.06      1.43 o 
  -2   0   6      906.91     1004.15      9.36 o 
  -1   0   6      276.66      260.75      6.90 o 
   0   0   6       51.66       44.43      5.17 o 
   1   0   6       14.48       12.61      4.16 o 
   2   0   6       22.59       19.67      2.62 o 
   3   0   6      150.21      143.97      5.71 o 
   4   0   6      145.62      159.88      8.56 o 
   5   0   6       17.63       19.06      3.09 o 
   6   0   6        1.40        0.47      3.10 o 
   7   0   6        0.51        0.58      3.54 o 
 -11   1   6        2.39       -0.18      2.17 o 
 -10   1   6       61.90       53.10      5.24 o 
  -9   1   6       13.55        9.77      3.91 o 
  -8   1   6      141.21      133.93      6.18 o 
  -7   1   6      441.80      432.18     18.53 o 
  -6   1   6       75.16       70.83      4.02 o 
  -5   1   6      850.06      806.86     13.41 o 
  -4   1   6        0.94        1.16      0.86 o 
  -3   1   6     1540.72     1523.74     12.95 o 
  -2   1   6       27.11       47.17      2.00 o 
  -1   1   6     1247.85     1263.17     10.70 o 
   0   1   6       20.83       14.48      1.51 o 
   1   1   6      393.84      405.35     10.49 o 
   2   1   6      100.48       98.79      4.72 o 
   3   1   6        0.00       -0.59      2.68 o 
   4   1   6       22.99       23.65      3.18 o 
   5   1   6       17.34       25.37      3.50 o 
   6   1   6       40.33       35.93      6.44 o 
   7   1   6        0.42        6.78      4.04 o 
 -11   2   6        6.82       10.70      4.03 o 
 -10   2   6       42.98       58.72      5.27 o 
  -9   2   6        5.04        2.04      3.92 o 
  -8   2   6      179.94      171.36      6.85 o 
  -7   2   6      193.92      181.21      6.56 o 
  -6   2   6       97.64      105.51      7.59 o 
  -5   2   6      933.51      918.53     23.75 o 
  -4   2   6       28.74       31.77      2.96 o 
  -3   2   6      310.30      275.86      4.91 o 
  -2   2   6      361.30      404.35      5.81 o 
  -1   2   6      751.40      739.40      8.16 o 
   0   2   6       16.24       17.77      1.46 o 
   1   2   6       92.62       86.05      4.35 o 
   2   2   6        4.01       -1.13      1.61 o 
   3   2   6       28.68       25.67      4.17 o 
   4   2   6       89.99       84.15      5.20 o 
   5   2   6        7.99        8.09      2.71 o 
   6   2   6        6.37        3.06      3.54 o 
 -11   3   6        0.40       -1.59      1.89 o 
 -10   3   6       70.72       88.30      6.01 o 
  -9   3   6       12.91        9.79      2.67 o 
  -8   3   6       36.63       31.89      3.59 o 
  -7   3   6      689.74      710.23     22.86 o 
  -6   3   6       90.97       83.92      4.61 o 
  -5   3   6      210.19      206.02      5.90 o 
  -4   3   6      763.48      735.96     21.46 o 
  -3   3   6      505.53      500.33      8.54 o 
  -2   3   6      302.60      308.30      5.32 o 
  -1   3   6      800.15      813.94      9.22 o 
   0   3   6      377.18      387.38      6.23 o 
   1   3   6       13.82        9.35      2.38 o 
   2   3   6        9.37       11.11      2.53 o 
   3   3   6       42.42       36.15      4.72 o 
   4   3   6        0.26       -0.73      1.78 o 
   5   3   6       49.39       51.32      6.94 o 
   6   3   6        5.36        4.80      3.92 o 
 -11   4   6       12.34        7.40      2.71 o 
 -10   4   6        6.32        2.50      2.30 o 
  -9   4   6       34.40       23.85      4.93 o 
  -8   4   6      214.43      216.80      7.63 o 
  -7   4   6       26.97       27.89      3.24 o 
  -6   4   6        0.45        0.83      1.12 o 
  -5   4   6       31.31       38.63      2.99 o 
  -4   4   6        2.82        5.60      1.52 o 
  -3   4   6      960.13      943.68     14.73 o 
  -2   4   6      146.39      138.75      4.16 o 
  -1   4   6       36.80       45.21      2.46 o 
   0   4   6       29.59       30.05      2.17 o 
   1   4   6      233.10      232.93      7.21 o 
   2   4   6       81.99       92.35      5.05 o 
   3   4   6       25.11       22.15      8.04 o 
   4   4   6       30.48       33.36      5.66 o 
   5   4   6       50.04       51.65      7.11 o 
 -11   5   6        3.39        2.50      2.39 o 
 -10   5   6        4.69        9.60      2.91 o 
  -9   5   6        0.63       -0.50      1.70 o 
  -8   5   6      310.66      309.83      9.07 o 
  -7   5   6      695.07      707.12     12.98 o 
  -6   5   6      252.80      255.91      5.75 o 
  -5   5   6       68.06       64.35      3.63 o 
  -4   5   6       11.75       12.17      1.96 o 
  -3   5   6       37.15       41.17      3.58 o 
  -2   5   6        1.63        3.43      1.35 o 
  -1   5   6        3.73        3.16      3.17 o 
   0   5   6        8.88        6.56      2.67 o 
   1   5   6       18.02       16.81      4.08 o 
   2   5   6       25.82       26.02      4.60 o 
   3   5   6       38.92       28.79      5.11 o 
   4   5   6       29.52       28.25      5.57 o 
   5   5   6       23.11       29.97      6.13 o 
 -11   6   6        0.29       -0.54      2.03 o 
 -10   6   6        0.33        0.69      2.11 o 
  -9   6   6       12.64       12.25      2.88 o 
  -8   6   6      125.58      122.53      5.91 o 
  -7   6   6      533.09      540.56      8.86 o 
  -6   6   6        4.82        7.30      1.63 o 
  -5   6   6       10.69       12.54      2.45 o 
  -4   6   6      197.69      224.76      6.18 o 
  -3   6   6        3.44        2.37      1.40 o 
  -2   6   6      206.74      206.19     10.42 o 
  -1   6   6       10.44        8.80      1.96 o 
   0   6   6       27.53       28.43      5.86 o 
 -10   7   6        1.30        0.15      2.83 o 
  -9   7   6      108.38      127.81     10.39 o 
  -8   7   6       32.32       37.95      6.06 o 
  -7   7   6        0.46       -0.96      1.56 o 
  -6   7   6        8.51        4.95      2.50 o 
  -5   7   6       11.45       13.33      2.66 o 
  -4   7   6        3.74        2.83      1.86 o 
  -3   7   6       16.40       17.46      3.70 o 
  -2   7   6        4.00        6.45      2.45 o 
  -1   7   6       58.65       57.02      5.64 o 
   0   7   6       21.78       23.71      4.35 o 
 -10   8   6        0.65       -0.31      3.75 o 
  -9   8   6       21.05       28.95      6.27 o 
  -8   8   6       22.99       14.38      4.59 o 
  -7   8   6       43.27       49.14      4.22 o 
  -6   8   6       23.77       25.67      3.41 o 
  -5   8   6        2.47       -1.22      1.64 o 
  -4   8   6        0.91        0.34      1.85 o 
  -3   8   6       17.69       21.32      3.33 o 
  -2   8   6       25.59       36.44      3.92 o 
  -1   8   6       54.40       58.47      6.29 o 
   0   8   6        5.27        1.49      2.61 o 
  -9   9   6       50.04       57.42      8.25 o 
  -8   9   6       61.76       64.87      8.03 o 
  -7   9   6       36.91       34.91      5.04 o 
  -6   9   6       40.53       32.93      3.89 o 
  -5   9   6        2.10        1.25      1.98 o 
  -4   9   6       98.32      100.86     13.77 o 
  -3   9   6       54.99       63.16      5.01 o 
  -2   9   6       50.59       68.02      5.24 o 
  -1   9   6      256.85      273.86      9.28 o 
   0   9   6       58.23       63.34      7.71 o 
   1   9   6        8.65       15.12      4.75 o 
  -9  10   6        5.48        3.32      3.54 o 
  -8  10   6       14.14       14.39      5.19 o 
  -7  10   6       50.84       46.47      4.74 o 
  -6  10   6        0.06       -0.67      1.84 o 
  -5  10   6        2.63        0.31      1.94 o 
  -4  10   6       92.05      100.78      6.33 o 
  -3  10   6       22.37       28.86      4.02 o 
  -2  10   6       57.13       49.84      5.06 o 
  -1  10   6       20.37       15.21      3.44 o 
   0  10   6        7.46        6.67      4.37 o 
  -7  11   6        9.63        8.25      3.21 o 
  -6  11   6       35.95       42.93      4.96 o 
  -5  11   6       24.04       29.85      5.76 o 
  -4  11   6        7.56        6.35      2.79 o 
  -3  11   6       16.85       12.67      3.31 o 
  -2  11   6       12.50       17.79      3.94 o 
  -1  11   6       21.58       26.51      6.30 o 
  -1 -13   7       10.27        5.39      2.80 o 
   0 -13   7        8.00        5.90      2.49 o 
   1 -13   7        0.99        1.63      2.43 o 
   2 -13   7       56.55       64.45      8.45 o 
   3 -13   7        3.63        0.49      4.13 o 
  -3 -12   7       14.46       13.07      4.55 o 
  -2 -12   7       15.82       12.67      3.09 o 
  -1 -12   7        0.07        0.37      1.96 o 
   0 -12   7        1.70       -1.03      1.81 o 
   1 -12   7       19.60       21.52      3.56 o 
   2 -12   7        2.33        1.45      3.57 o 
   3 -12   7       15.91        9.72      4.17 o 
   4 -12   7        1.06        7.71      4.08 o 
   5 -12   7       10.86       27.43      6.25 o 
  -4 -11   7        0.87        0.58      3.25 o 
  -3 -11   7        0.51       -2.23      2.70 o 
  -2 -11   7        0.00       -2.28      2.99 o 
  -1 -11   7       13.24        7.42      3.55 o 
   0 -11   7        0.37       -1.45      1.76 o 
   1 -11   7       77.14       77.01      5.28 o 
   2 -11   7        3.28        1.56      3.17 o 
   3 -11   7       46.23       66.26      7.89 o 
   4 -11   7        8.31       13.94      4.73 o 
   5 -11   7        5.72        3.86      3.50 o 
   6 -11   7        4.58        2.03      3.88 o 
  -5 -10   7       15.41       21.76      5.60 o 
  -4 -10   7       38.63       54.79      7.09 o 
  -3 -10   7       64.18       54.09      4.53 o 
  -2 -10   7       30.29       27.12      3.55 o 
  -1 -10   7       40.02       38.42      3.85 o 
   0 -10   7        4.05        7.63      2.38 o 
   1 -10   7       38.06       36.07      3.78 o 
   2 -10   7       45.90       28.88      5.62 o 
   3 -10   7       35.58       31.02      5.62 o 
   4 -10   7        5.57        3.41      3.34 o 
   5 -10   7        0.01        3.79      3.46 o 
   6 -10   7        6.64       20.98      5.20 o 
  -6  -9   7        3.67       -0.22      3.19 o 
  -5  -9   7        7.78       11.51      4.12 o 
  -4  -9   7       39.92       37.07      5.98 o 
  -3  -9   7       10.97       11.78      5.12 o 
  -2  -9   7      266.75      253.80      8.38 o 
  -1  -9   7       18.49       17.69      2.82 o 
   0  -9   7       70.32       73.31      4.63 o 
   1  -9   7       73.68       80.55      6.83 o 
   2  -9   7      270.96      278.99     12.85 o 
   3  -9   7        0.46        1.70      2.63 o 
   4  -9   7        7.79        3.25      3.08 o 
   5  -9   7        6.80        0.67      2.97 o 
   6  -9   7       29.50       27.74      5.48 o 
   7  -9   7        0.64       -1.11      3.41 o 
  -7  -8   7        5.26        2.88      3.92 o 
  -6  -8   7        7.87        6.06      2.50 o 
  -5  -8   7        0.28        1.54      1.85 o 
  -4  -8   7       13.74       12.94      2.61 o 
  -3  -8   7        9.59        3.96      1.54 o 
  -2  -8   7       50.71       53.24      3.06 o 
  -1  -8   7        0.03        1.26      1.26 o 
   0  -8   7       97.74      100.10      3.80 o 
   1  -8   7       31.18       30.03      2.69 o 
   2  -8   7      290.63      288.84     17.16 o 
   3  -8   7      109.32      108.65      5.53 o 
   4  -8   7        2.93        2.69      1.97 o 
   5  -8   7       16.49       13.87      2.95 o 
   6  -8   7        1.75       -1.92      3.77 o 
   7  -8   7        0.85        2.06      2.68 o 
  -8  -7   7      108.31       99.22     10.01 o 
  -7  -7   7       39.52       43.11      4.68 o 
  -6  -7   7        1.08        1.72      1.77 o 
  -5  -7   7       13.79       13.93      2.64 o 
  -4  -7   7        5.56        4.55      5.21 o 
  -3  -7   7       88.56       88.39      3.59 o 
  -2  -7   7       18.98       18.56      2.03 o 
  -1  -7   7       11.20        8.45      1.54 o 
   0  -7   7       47.05       49.76      2.77 o 
   1  -7   7        8.60        8.61      3.60 o 
   2  -7   7        0.67       -0.47      3.03 o 
   3  -7   7       17.00       20.87      3.10 o 
   4  -7   7       20.99       13.71      2.89 o 
   5  -7   7        1.67        3.33      2.28 o 
   6  -7   7        5.19        4.51      3.23 o 
   7  -7   7       11.23        7.10      3.66 o 
  -8  -6   7       17.11       12.92      3.19 o 
  -7  -6   7       16.42       20.61      3.37 o 
  -6  -6   7       13.64       20.80      4.84 o 
  -5  -6   7      284.15      283.29      9.28 o 
  -4  -6   7      117.64      114.14      3.97 o 
  -3  -6   7      131.18      130.03      4.14 o 
  -2  -6   7      148.55      144.23      4.19 o 
  -1  -6   7      115.06      111.62      5.03 o 
   0  -6   7        6.75        4.60      1.28 o 
   1  -6   7       89.97       92.87      4.56 o 
   2  -6   7        2.69        1.63      1.66 o 
   3  -6   7        0.01        0.09      2.32 o 
   4  -6   7       56.09       48.50      4.18 o 
   5  -6   7       92.89       81.00      5.30 o 
   6  -6   7       39.00       31.18      3.97 o 
   7  -6   7        6.82        1.23      3.72 o 
  -9  -5   7       40.99       42.34      4.96 o 
  -8  -5   7        9.73        4.75      3.21 o 
  -7  -5   7      153.82      178.04      7.44 o 
  -6  -5   7      223.52      228.29      7.85 o 
  -5  -5   7      284.57      282.29      8.87 o 
  -4  -5   7       20.64       21.98      2.53 o 
  -3  -5   7       54.05       57.09      2.80 o 
  -2  -5   7       72.33       73.23      2.95 o 
  -1  -5   7        8.01        7.16      1.31 o 
   0  -5   7       50.72       53.54      2.46 o 
   1  -5   7       19.37       19.13      2.53 o 
   2  -5   7       36.55       40.47      3.49 o 
   3  -5   7       75.30       85.14      4.84 o 
   4  -5   7       10.28       10.62      2.48 o 
   5  -5   7       43.47       45.03      4.22 o 
   6  -5   7        1.08        2.04      2.05 o 
   7  -5   7        4.08        3.12      4.06 o 
  -9  -4   7        0.10        0.29      2.47 o 
  -8  -4   7       46.56       48.87      4.70 o 
  -7  -4   7       19.36       15.90      2.98 o 
  -6  -4   7       28.14       30.00      3.96 o 
  -5  -4   7        4.31        6.79      2.06 o 
  -4  -4   7       60.42       58.45      2.83 o 
  -3  -4   7       16.01       17.05      1.72 o 
  -2  -4   7      863.39      900.26     10.45 o 
  -1  -4   7       67.24       63.26      2.50 o 
   0  -4   7      398.23      396.28      8.43 o 
   1  -4   7       40.07       38.39      4.22 o 
   2  -4   7        3.93        4.02      2.36 o 
   3  -4   7       99.04      107.36      5.21 o 
   4  -4   7      148.72      146.69     13.74 o 
   5  -4   7       63.46       58.97      4.81 o 
   6  -4   7       23.07       15.23      3.09 o 
   7  -4   7        1.10        1.61      3.97 o 
 -10  -3   7        0.85        2.33      3.45 o 
  -9  -3   7       34.10       29.68      4.07 o 
  -8  -3   7       36.83       39.04      8.65 o 
  -7  -3   7       86.29       86.05      5.24 o 
  -6  -3   7      364.77      368.78      9.39 o 
  -5  -3   7       57.44       60.15      3.93 o 
  -4  -3   7        1.12        1.05      1.55 o 
  -3  -3   7       74.83       68.46      2.75 o 
  -2  -3   7       27.79       26.00      1.76 o 
  -1  -3   7      187.79      188.89      3.95 o 
   0  -3   7      266.93      239.48      6.50 o 
   1  -3   7       57.62       50.94      8.19 o 
   2  -3   7      458.37      468.39     16.77 o 
   3  -3   7       60.44       67.59      5.48 o 
   4  -3   7        5.24        5.93      2.30 o 
   5  -3   7        2.84        3.16      2.11 o 
   6  -3   7        0.24        1.82      2.18 o 
   7  -3   7       22.47       13.25      5.49 o 
 -10  -2   7        4.58        5.20      2.53 o 
  -9  -2   7       18.88       24.16      3.81 o 
  -8  -2   7       58.24       63.44      6.67 o 
  -7  -2   7      183.08      188.29      7.11 o 
  -6  -2   7       10.74       14.31      2.53 o 
  -5  -2   7       26.54       29.54      7.76 o 
  -4  -2   7      439.39      481.20      7.06 o 
  -3  -2   7       45.58       46.85      2.29 o 
  -2  -2   7      271.01      311.13      6.06 o 
  -1  -2   7      144.30      178.20      9.45 o 
   0  -2   7      239.44      257.73      6.76 o 
   1  -2   7      390.70      430.65      9.09 o 
   2  -2   7      357.31      341.33     16.27 o 
   3  -2   7       44.53       38.67      5.08 o 
   4  -2   7       13.52       16.35      3.02 o 
   5  -2   7       47.86       57.87      4.65 o 
   6  -2   7      143.20      133.96     10.77 o 
   7  -2   7        2.56        4.46      4.89 o 
 -10  -1   7       10.54        3.75      7.15 o 
  -9  -1   7       28.95       29.50      5.96 o 
  -8  -1   7       66.11       69.06      4.97 o 
  -7  -1   7      270.93      278.04      8.44 o 
  -6  -1   7       32.06       31.43      3.15 o 
  -5  -1   7       42.04       46.70      3.46 o 
  -4  -1   7       90.64       88.97      5.04 o 
  -3  -1   7      255.21      251.77      7.90 o 
  -2  -1   7      125.25      146.58      6.30 o 
  -1  -1   7      628.58      655.35     10.70 o 
   0  -1   7       20.47       19.24      2.41 o 
   1  -1   7      172.07      176.68      5.88 o 
   2  -1   7       30.57       34.33      3.41 o 
   3  -1   7       29.91       24.42      3.14 o 
   4  -1   7       46.05       37.35      3.80 o 
   5  -1   7      391.04      402.27     10.78 o 
   6  -1   7       20.74       27.34      6.09 o 
   7  -1   7        0.03       -4.06      2.81 o 
 -10   0   7       24.53       31.89      4.31 o 
  -9   0   7       67.80       71.70      5.45 o 
  -8   0   7        0.73        1.69      1.76 o 
  -7   0   7      175.55      183.97      6.91 o 
  -6   0   7       14.44       16.81      2.58 o 
  -5   0   7        6.14        4.19      1.15 o 
  -4   0   7       30.08       31.83      1.99 o 
  -3   0   7       59.65       74.30      2.64 o 
  -2   0   7        1.59        1.04      0.75 o 
  -1   0   7      110.22      115.51     10.74 o 
   0   0   7        0.27        1.40      1.50 o 
   1   0   7      169.38      159.10      5.71 o 
   2   0   7       82.44       73.37      6.93 o 
   3   0   7      252.10      254.06     12.27 o 
   4   0   7      700.67      653.21     13.47 o 
   5   0   7        2.82        4.16      2.40 o 
   6   0   7        2.55        6.00      4.26 o 
 -11   1   7       14.02        7.12      2.92 o 
 -10   1   7       52.25       48.65      4.98 o 
  -9   1   7        1.65        1.52      1.94 o 
  -8   1   7       81.14       83.42      5.23 o 
  -7   1   7      881.66      855.37     23.14 o 
  -6   1   7       30.43       30.82      5.09 o 
  -5   1   7      544.42      534.49      7.63 o 
  -4   1   7       20.56       19.66      1.68 o 
  -3   1   7      181.09      166.83      4.38 o 
  -2   1   7      479.46      494.81      8.84 o 
  -1   1   7       23.59       24.18      2.56 o 
   0   1   7        4.18        3.18      2.28 o 
   1   1   7       44.04       49.50      3.66 o 
   2   1   7        6.51        9.32      5.57 o 
   3   1   7       44.96       45.29      4.01 o 
   4   1   7       49.40       36.91      3.95 o 
   5   1   7        4.03        6.73      2.50 o 
   6   1   7        5.24        3.01      4.01 o 
 -11   2   7       27.25       24.18      4.24 o 
 -10   2   7        0.19        1.17      3.63 o 
  -9   2   7        7.99        5.73      3.25 o 
  -8   2   7      314.72      330.09     12.57 o 
  -7   2   7      575.81      567.24     19.12 o 
  -6   2   7       79.74       75.37      4.21 o 
  -5   2   7      765.08      765.62      9.54 o 
  -4   2   7       30.07       24.98      3.79 o 
  -3   2   7       51.57       47.26      2.27 o 
  -2   2   7      111.49       99.86      3.00 o 
  -1   2   7      155.69      153.15      5.36 o 
   0   2   7        3.04        3.89      2.50 o 
   1   2   7        2.81        3.30      1.83 o 
   2   2   7      175.29      198.44      6.98 o 
   3   2   7       18.57       26.91      3.39 o 
   4   2   7        6.40        2.70      2.83 o 
   5   2   7       82.97       95.88     11.33 o 
   6   2   7        6.20        3.48      4.06 o 
 -11   3   7       12.34       16.20      3.55 o 
 -10   3   7       10.45       16.79      5.75 o 
  -9   3   7        2.79        2.27      1.96 o 
  -8   3   7       78.46       83.76      7.68 o 
  -7   3   7      315.31      321.54     18.09 o 
  -6   3   7      172.99      181.05      6.20 o 
  -5   3   7        8.91        7.19      1.90 o 
  -4   3   7       30.96       29.85      2.12 o 
  -3   3   7       13.00       13.19      2.58 o 
  -2   3   7      421.09      394.19      6.37 o 
  -1   3   7      625.99      654.97     11.40 o 
   0   3   7      141.26      137.14      7.12 o 
   1   3   7       17.32       16.70      2.81 o 
   2   3   7       56.79       59.26      4.37 o 
   3   3   7        5.85        5.66      6.54 o 
   4   3   7       64.21       60.41      4.89 o 
   5   3   7        0.15       -3.67      2.45 o 
 -11   4   7        4.90        6.32      3.53 o 
 -10   4   7       58.14       70.18      5.64 o 
  -9   4   7       34.01       30.52      3.90 o 
  -8   4   7       19.03       20.69      3.17 o 
  -7   4   7       33.09       35.33      3.43 o 
  -6   4   7      151.28      156.27      5.73 o 
  -5   4   7       10.41       10.28      2.04 o 
  -4   4   7        4.08        2.51      1.30 o 
  -3   4   7     1235.76     1257.31     15.30 o 
  -2   4   7        6.15        6.21      1.60 o 
  -1   4   7       51.12       53.25      3.68 o 
   0   4   7       81.55       90.76      4.91 o 
   1   4   7       28.47       32.73      5.38 o 
   2   4   7        4.19        7.24      3.82 o 
   3   4   7      117.50      116.44      6.04 o 
   4   4   7       23.87       17.86      5.02 o 
   5   4   7       17.27       12.00      4.75 o 
 -11   5   7       35.23       33.57      4.72 o 
 -10   5   7      110.85      120.92      6.84 o 
  -9   5   7       25.56       32.48      5.77 o 
  -8   5   7        9.25       10.42      2.54 o 
  -7   5   7       18.44       20.59      2.95 o 
  -6   5   7       36.40       33.98      6.36 o 
  -5   5   7        7.50        8.04      1.89 o 
  -4   5   7      124.29      139.20      5.02 o 
  -3   5   7       31.57       28.64      4.70 o 
  -2   5   7      310.74      317.07      7.37 o 
  -1   5   7       33.82       34.34      4.66 o 
   0   5   7      140.08      145.53      8.34 o 
   1   5   7        0.04        2.72      2.97 o 
   2   5   7       92.43       96.12      7.89 o 
   3   5   7        0.87        1.76      3.35 o 
   4   5   7        1.76        6.58      4.01 o 
 -10   6   7        0.89        5.73      3.55 o 
  -9   6   7       50.67       42.69      6.44 o 
  -8   6   7        2.03       -0.25      2.72 o 
  -7   6   7      297.38      314.41      9.69 o 
  -6   6   7       69.99       85.49      4.75 o 
  -5   6   7        0.00        0.91      2.19 o 
  -4   6   7       58.33       59.16      5.51 o 
  -3   6   7       16.06       20.16      3.83 o 
  -2   6   7      183.58      201.13      8.97 o 
 -10   7   7      142.19      154.55     11.22 o 
  -9   7   7       13.91       12.33      4.26 o 
  -8   7   7        0.47        1.36      3.06 o 
  -7   7   7       34.51       42.25      4.48 o 
  -6   7   7        8.29        8.84      3.23 o 
  -5   7   7       71.68       66.25      4.52 o 
  -4   7   7      166.99      165.65      9.01 o 
  -3   7   7       40.05       35.41      4.89 o 
  -2   7   7      679.21      731.58     18.78 o 
 -10   8   7       99.76      121.56     11.40 o 
  -9   8   7       67.41       89.92      9.55 o 
  -8   8   7       23.02       22.41      5.46 o 
  -7   8   7        2.96        5.79      2.79 o 
  -6   8   7      274.26      285.99     13.61 o 
  -5   8   7       40.68       45.38      4.21 o 
  -4   8   7        9.56        4.80      3.23 o 
  -3   8   7       49.52       65.12      6.56 o 
  -2   8   7       43.14       51.47      6.02 o 
  -9   9   7        7.37        7.09      4.33 o 
  -8   9   7        1.22        2.19      3.54 o 
  -7   9   7      270.67      278.69      9.45 o 
  -6   9   7        1.58        2.70      3.07 o 
  -5   9   7        9.68       13.20      3.41 o 
  -4   9   7        6.35        2.46      2.27 o 
  -3   9   7       15.48       19.59      3.93 o 
  -2   9   7       11.53       17.06      4.77 o 
  -1   9   7       15.28       18.51      4.97 o 
   0   9   7        9.19       15.86      5.08 o 
  -8  10   7       31.23       24.04      5.71 o 
  -7  10   7       71.04       78.86      5.92 o 
  -6  10   7        4.33        3.12      2.54 o 
  -5  10   7        0.55       -1.53      2.06 o 
  -4  10   7       21.50       23.86      3.99 o 
  -3  10   7        0.97        1.79      2.46 o 
  -2  10   7       54.65       71.97      8.88 o 
  -1  10   7       34.44       37.80      7.25 o 
  -6  11   7        5.03        5.07      2.78 o 
  -5  11   7        3.97        8.62      2.92 o 
  -4  11   7        0.55        5.07      2.86 o 
  -3  11   7        0.02        1.78      2.57 o 
  -2 -12   8       32.46       29.32     10.87 o 
  -1 -12   8       28.20       28.96      6.18 o 
   0 -12   8        2.10        1.87      3.37 o 
   1 -12   8       54.93       55.55      7.76 o 
   2 -12   8        0.01        3.03      3.95 o 
   3 -12   8        3.80       10.24      4.41 o 
   4 -12   8        8.43        8.87      4.55 o 
  -4 -11   8        1.08        5.09      3.81 o 
  -3 -11   8        0.69        7.61      3.68 o 
  -2 -11   8        2.68        1.36      3.36 o 
  -1 -11   8       32.95       25.95      3.69 o 
   0 -11   8        5.99        7.58      4.19 o 
   1 -11   8       28.78       41.73      6.71 o 
   2 -11   8        0.91        0.18      3.21 o 
   3 -11   8       29.58       35.28      6.49 o 
   4 -11   8        0.08        1.23      3.30 o 
   5 -11   8        0.31        2.88      3.59 o 
  -5 -10   8        8.67        6.31      4.04 o 
  -4 -10   8       28.55       45.56      6.56 o 
  -3 -10   8        6.54        5.42      2.39 o 
  -2 -10   8      104.92      102.26      5.69 o 
  -1 -10   8       11.61       12.60      3.45 o 
   0 -10   8        0.56        2.65      3.08 o 
   1 -10   8       78.63       62.56      7.22 o 
   2 -10   8        0.02        4.59      3.32 o 
   3 -10   8        8.20        4.15      3.52 o 
   4 -10   8        9.99        8.74      4.22 o 
   5 -10   8        3.15        7.20      3.83 o 
  -6  -9   8        2.44       -1.49      3.03 o 
  -5  -9   8        2.73        1.90      3.01 o 
  -4  -9   8        0.54        2.56      2.83 o 
  -3  -9   8       30.44       24.18      3.18 o 
  -2  -9   8       29.76       32.40      3.46 o 
  -1  -9   8       33.38       26.52      3.15 o 
   0  -9   8      150.36      169.22     10.23 o 
   1  -9   8      115.97      123.50      8.79 o 
   2  -9   8        0.11        3.25      3.26 o 
   3  -9   8       20.91       17.01      4.62 o 
   4  -9   8        8.72       11.39      4.15 o 
   5  -9   8       61.34       59.45      7.41 o 
   6  -9   8        1.49       -0.85      2.92 o 
  -7  -8   8        3.61        2.06      2.29 o 
  -6  -8   8        0.91        0.03      1.84 o 
  -5  -8   8       71.48       73.14      5.10 o 
  -4  -8   8        0.44       -0.89      1.54 o 
  -3  -8   8       16.35       14.65      2.04 o 
  -2  -8   8       83.31       86.54      3.71 o 
  -1  -8   8        9.55       12.45      1.86 o 
   0  -8   8      691.86      701.99     12.88 o 
   1  -8   8       64.43       68.00      4.58 o 
   2  -8   8       16.24       21.05      4.60 o 
   3  -8   8       25.51       30.43      3.76 o 
   4  -8   8      152.43      148.33      6.90 o 
   5  -8   8       11.66        8.90      3.00 o 
   6  -8   8       13.94       17.31      3.57 o 
  -8  -7   8        0.28       -0.36      2.14 o 
  -7  -7   8       18.40       13.81      3.08 o 
  -6  -7   8        5.42        4.10      2.13 o 
  -5  -7   8      118.04      111.99      5.81 o 
  -4  -7   8       10.02       12.92      5.21 o 
  -3  -7   8       17.56       18.04      4.08 o 
  -2  -7   8       66.99       67.11      3.24 o 
  -1  -7   8      166.64      174.60      5.81 o 
   0  -7   8      828.52      845.44     14.78 o 
   1  -7   8        0.29       -1.21      3.61 o 
   2  -7   8       18.38       17.30      2.89 o 
   3  -7   8       10.22        7.87      2.57 o 
   4  -7   8       19.98       13.19      5.89 o 
   5  -7   8        0.93        0.73      1.97 o 
   6  -7   8        1.50        1.41      2.29 o 
  -8  -6   8       17.21       17.22      3.45 o 
  -7  -6   8       70.42       80.83      5.67 o 
  -6  -6   8        2.09        0.47      1.89 o 
  -5  -6   8        4.58       10.79      2.43 o 
  -4  -6   8       23.13       27.70      3.16 o 
  -3  -6   8       15.99       15.66      1.91 o 
  -2  -6   8      102.81       98.30      3.62 o 
  -1  -6   8      136.62      131.05      5.41 o 
   0  -6   8      401.33      400.02      9.28 o 
   1  -6   8       27.69       27.01      6.85 o 
   2  -6   8        4.64        6.62      2.23 o 
   3  -6   8        4.64        4.00      2.14 o 
   4  -6   8      107.23       83.36      5.32 o 
   5  -6   8        0.57        1.09      2.11 o 
   6  -6   8        8.08        6.23      2.75 o 
  -9  -5   8       16.89        8.91      5.62 o 
  -8  -5   8        1.98        2.82      2.12 o 
  -7  -5   8      406.41      404.86     11.12 o 
  -6  -5   8       71.92       79.24      4.97 o 
  -5  -5   8      113.68      108.13      5.21 o 
  -4  -5   8       95.48      100.87      3.75 o 
  -3  -5   8        5.46        6.60      2.24 o 
  -2  -5   8      463.28      449.96      7.15 o 
  -1  -5   8       32.55       37.96      3.10 o 
   0  -5   8       12.39       19.30      3.82 o 
   1  -5   8       50.62       53.41      3.92 o 
   2  -5   8       36.65       39.08      9.24 o 
   3  -5   8       12.40        6.91      2.76 o 
   4  -5   8      363.63      349.86     10.03 o 
   5  -5   8        2.77        4.16      2.44 o 
   6  -5   8        0.56       -1.05      1.74 o 
   7  -5   8        4.29        4.48      4.77 o 
  -9  -4   8       21.29       28.53      4.22 o 
  -8  -4   8       41.00       37.26      4.29 o 
  -7  -4   8        0.61        1.44      1.79 o 
  -6  -4   8        1.49        1.66      1.76 o 
  -5  -4   8      197.98      195.29      7.17 o 
  -4  -4   8      120.01      121.03      5.87 o 
  -3  -4   8      223.17      214.29      7.56 o 
  -2  -4   8      113.54      114.19      3.56 o 
  -1  -4   8      753.35      712.38     11.90 o 
   0  -4   8        8.64        6.70      1.89 o 
   1  -4   8      102.05       99.05      5.28 o 
   2  -4   8       15.08       16.52      6.53 o 
   3  -4   8       56.93       64.91      6.26 o 
   4  -4   8       14.50       14.33      3.12 o 
   5  -4   8        2.09        3.88      2.20 o 
   6  -4   8       22.59       22.85      4.22 o 
 -10  -3   8       25.24       27.62      4.28 o 
  -9  -3   8        0.02        0.43      1.95 o 
  -8  -3   8        2.16        6.05      2.27 o 
  -7  -3   8       43.49       42.58      4.04 o 
  -6  -3   8       13.66       15.77      2.73 o 
  -5  -3   8       57.11       58.95      9.18 o 
  -4  -3   8      774.79      804.41     10.06 o 
  -3  -3   8        8.00        7.13      1.85 o 
  -2  -3   8       83.68       90.07      4.18 o 
  -1  -3   8      238.06      243.14      6.88 o 
   0  -3   8       53.65       60.91      3.91 o 
   1  -3   8      168.04      189.22      6.50 o 
   2  -3   8       72.52       73.23      9.31 o 
   3  -3   8       17.44       14.96      2.80 o 
   4  -3   8        1.92        7.65      2.66 o 
   5  -3   8       43.35       49.83      4.78 o 
   6  -3   8       40.48       48.78      4.97 o 
 -10  -2   8       23.49       21.37      3.90 o 
  -9  -2   8        1.57        1.93      2.04 o 
  -8  -2   8      161.45      168.36      7.26 o 
  -7  -2   8      761.75      758.61     14.47 o 
  -6  -2   8       28.40       24.08      3.03 o 
  -5  -2   8      233.04      221.62      5.10 o 
  -4  -2   8       78.08       82.34      3.16 o 
  -3  -2   8      269.03      267.74      5.18 o 
  -2  -2   8      162.30      153.80      5.32 o 
  -1  -2   8        3.84        0.90      1.78 o 
   0  -2   8       11.96        9.50      2.11 o 
   1  -2   8       11.87       15.49      3.13 o 
   2  -2   8       66.68       66.61      4.51 o 
   3  -2   8      418.71      406.48     10.41 o 
   4  -2   8        0.15        0.56      1.89 o 
   5  -2   8      149.91      164.21      7.43 o 
   6  -2   8        0.24        0.89      3.83 o 
 -10  -1   8        0.11       -2.77      1.89 o 
  -9  -1   8       28.86       29.47      7.07 o 
  -8  -1   8        2.60        0.68      1.80 o 
  -7  -1   8      742.93      746.31     14.16 o 
  -6  -1   8      419.83      413.44      9.74 o 
  -5  -1   8       36.66       39.67      6.82 o 
  -4  -1   8      133.54      142.99      5.11 o 
  -3  -1   8      153.36      150.02      3.84 o 
  -2  -1   8       37.94       41.21      3.14 o 
  -1  -1   8       32.48       28.71      2.86 o 
   0  -1   8      178.65      163.56      5.88 o 
   1  -1   8       76.54       77.63      4.46 o 
   2  -1   8      143.33      142.11     12.67 o 
   3  -1   8       87.16       85.80      5.35 o 
   4  -1   8      461.50      454.56     11.60 o 
   5  -1   8        1.10        4.93      2.36 o 
   6  -1   8       95.05       96.58      9.99 o 
 -10   0   8        2.57        6.73      2.76 o 
  -9   0   8        8.01       11.12      2.73 o 
  -8   0   8       18.59       16.37      3.12 o 
  -7   0   8      432.35      426.58     10.48 o 
  -6   0   8       85.00       87.11      4.76 o 
  -5   0   8        1.71        0.89      1.10 o 
  -4   0   8        9.71        6.32      1.33 o 
  -3   0   8      229.35      237.19      4.78 o 
  -2   0   8       19.92       16.67      2.25 o 
  -1   0   8        0.26        2.28      1.47 o 
   0   0   8        3.30        2.72      1.67 o 
   1   0   8      143.53      132.86      5.61 o 
   2   0   8      371.12      375.55      9.74 o 
   3   0   8      130.13      143.78      6.45 o 
   4   0   8       13.77       22.30      3.49 o 
   5   0   8      116.45      129.72      6.95 o 
   6   0   8        0.63        2.25      3.73 o 
 -10   1   8       77.00       87.11      6.23 o 
  -9   1   8       79.54       74.74      5.51 o 
  -8   1   8       19.80       16.01      2.94 o 
  -7   1   8       56.47       49.45      3.99 o 
  -6   1   8      485.46      441.99     12.73 o 
  -5   1   8       65.03       63.58      2.91 o 
  -4   1   8        0.22       -0.56      1.02 o 
  -3   1   8      145.10      151.68      5.16 o 
  -2   1   8       28.76       31.42      2.87 o 
  -1   1   8       46.33       49.10      9.45 o 
   0   1   8      295.37      282.29     10.61 o 
   1   1   8      560.78      546.80     14.37 o 
   2   1   8      121.03      123.47      5.83 o 
   3   1   8      295.45      289.48      9.20 o 
   4   1   8       22.68       31.70      7.71 o 
   5   1   8       36.19       39.27      4.60 o 
 -11   2   8        0.11       -2.71      1.87 o 
 -10   2   8        0.10       -2.37      1.99 o 
  -9   2   8       14.37       20.62      7.32 o 
  -8   2   8       64.20       58.34      4.75 o 
  -7   2   8      398.54      414.79     10.26 o 
  -6   2   8        1.75        2.75      1.61 o 
  -5   2   8        4.95        7.14      1.42 o 
  -4   2   8       21.95       21.84      1.96 o 
  -3   2   8       94.29       94.78      4.44 o 
  -2   2   8      440.68      471.24     15.80 o 
  -1   2   8      558.33      518.18     18.53 o 
   0   2   8        9.08       10.91      2.53 o 
   1   2   8        5.94        4.87      2.09 o 
   2   2   8       57.59       62.17      4.66 o 
   3   2   8       80.67       82.36      5.39 o 
   4   2   8       65.28       69.57      5.44 o 
   5   2   8       24.68       28.86      6.36 o 
 -11   3   8        0.94        0.44      2.27 o 
 -10   3   8       32.76       30.16      4.13 o 
  -9   3   8        0.51       -1.35      1.66 o 
  -8   3   8        3.64        3.69      1.93 o 
  -7   3   8        3.75        1.30      1.83 o 
  -6   3   8       14.47       13.28      2.41 o 
  -5   3   8       22.79       17.53      1.90 o 
  -4   3   8       38.63       34.36      4.58 o 
  -3   3   8      162.38      161.70      5.73 o 
  -2   3   8       15.56       15.95      2.56 o 
  -1   3   8     1028.22     1004.15     20.50 o 
   0   3   8      104.92      109.04      5.96 o 
   1   3   8      415.32      391.61     10.07 o 
   2   3   8      126.71      123.25      8.98 o 
   3   3   8        0.26        1.16      1.96 o 
   4   3   8        6.94        6.98      2.72 o 
 -10   4   8        2.90       -0.54      2.11 o 
  -9   4   8        0.32        2.75      2.76 o 
  -8   4   8       10.67       10.57      2.45 o 
  -7   4   8        2.99        3.66      1.89 o 
  -6   4   8       40.36       34.46      3.31 o 
  -5   4   8       10.03       11.74      2.24 o 
  -4   4   8       25.43       23.05      4.12 o 
  -3   4   8      451.71      444.96      9.79 o 
  -2   4   8        9.62       10.99      4.13 o 
  -1   4   8      405.23      403.29      9.66 o 
   0   4   8      742.78      739.35     13.80 o 
   1   4   8       56.48       49.20      4.36 o 
   2   4   8        0.12        2.40      4.11 o 
   3   4   8        5.32       12.54      3.63 o 
   4   4   8        4.65        5.46      3.72 o 
 -10   5   8        0.95        0.06      2.19 o 
  -9   5   8        7.46       12.27      3.73 o 
  -8   5   8        6.76        5.42      2.31 o 
  -7   5   8       93.65      104.98      5.40 o 
  -6   5   8      117.67      134.04     10.22 o 
  -5   5   8       11.14       14.82      2.39 o 
  -4   5   8      402.56      398.64      8.76 o 
  -3   5   8        0.76        3.01      2.63 o 
  -2   5   8      169.46      176.67      8.70 o 
  -1   5   8      162.14      162.04      8.96 o 
   0   5   8        6.63        5.64      3.43 o 
   1   5   8        2.75        5.19      3.37 o 
   2   5   8        0.50        1.74      3.10 o 
   3   5   8        0.01       -1.99      2.94 o 
 -10   6   8       67.43       76.85      8.65 o 
  -9   6   8       38.39       36.88      6.31 o 
  -8   6   8        2.11        2.97      3.12 o 
  -7   6   8       63.47       67.16      4.54 o 
  -6   6   8      121.29      122.05      8.21 o 
  -5   6   8       70.99       73.70      6.45 o 
  -4   6   8        6.14        4.51      2.47 o 
 -10   7   8        7.44        7.14      3.88 o 
  -9   7   8       24.99       24.11      6.00 o 
  -8   7   8       31.69       30.86      5.96 o 
  -7   7   8        0.94       -0.63      1.68 o 
  -6   7   8      297.72      302.68      9.08 o 
  -5   7   8        0.07       -1.85      2.36 o 
  -4   7   8       59.82       56.96      6.22 o 
  -9   8   8        1.35        8.09      4.10 o 
  -8   8   8        0.03       -3.75      2.50 o 
  -7   8   8      255.98      269.59      9.26 o 
  -6   8   8       31.09       37.70      4.19 o 
  -5   8   8        3.85        6.69      2.35 o 
  -8   9   8       32.79       43.58      7.27 o 
  -7   9   8       14.87       17.99      3.44 o 
  -6   9   8       34.69       39.92      4.52 o 
  -5   9   8       43.37       48.15      4.86 o 
  -4   9   8       17.56       15.56      5.19 o 
  -3   9   8       98.07       98.48      9.17 o 
  -2   9   8        0.25        2.16      3.35 o 
  -7  10   8        0.28       -1.79      2.13 o 
  -6  10   8       32.31       36.60      4.77 o 
  -5  10   8        0.16        1.20      2.56 o 
  -4  10   8       44.11       46.70      7.41 o 
  -3  10   8        7.00        3.46      3.25 o 
  -1 -12   9       15.56        6.11      4.22 o 
   0 -12   9        0.61        0.51      3.25 o 
   1 -12   9        9.10        3.93      4.35 o 
   2 -12   9        0.03        2.37      3.86 o 
  -3 -11   9        7.11        1.63      3.15 o 
  -2 -11   9        9.10        8.79      4.62 o 
  -1 -11   9        0.00       -0.82      3.43 o 
   0 -11   9       12.18        6.35      4.19 o 
   1 -11   9        5.20        7.52      3.95 o 
   2 -11   9        0.46        0.56      3.25 o 
   3 -11   9       25.26       32.38      6.51 o 
   4 -11   9        8.01       19.38      5.24 o 
  -5 -10   9        1.40        5.02      3.79 o 
  -4 -10   9        6.96        7.36      3.57 o 
  -3 -10   9        6.36       12.88      2.88 o 
  -2 -10   9        0.80        7.60      3.84 o 
  -1 -10   9       45.50       52.77      6.71 o 
   0 -10   9        8.20       10.19      4.17 o 
   1 -10   9       22.93       30.68      6.13 o 
   2 -10   9        6.75        7.18      4.04 o 
   3 -10   9        0.19        5.06      3.35 o 
   4 -10   9        6.00        4.31      3.44 o 
  -6  -9   9       29.09       28.37      6.47 o 
  -5  -9   9        3.91        8.34      3.66 o 
  -4  -9   9        0.11        0.11      2.72 o 
  -3  -9   9        0.43       -1.04      1.64 o 
  -2  -9   9        1.34        0.89      2.90 o 
  -1  -9   9      136.70      139.98      9.52 o 
   0  -9   9       67.20       86.15      8.29 o 
   1  -9   9       12.84       11.02      4.01 o 
   2  -9   9       11.67        8.85      4.02 o 
   3  -9   9        8.93       10.82      3.95 o 
   4  -9   9       62.28       66.21      7.85 o 
   5  -9   9        6.98        8.10      4.24 o 
  -7  -8   9       23.65       31.51      4.36 o 
  -6  -8   9       22.92       28.44      3.95 o 
  -5  -8   9        0.39        1.83      1.57 o 
  -4  -8   9       15.42       16.67      2.90 o 
  -3  -8   9        3.60        5.29      1.59 o 
  -2  -8   9       73.18       70.24      4.54 o 
  -1  -8   9       37.63       39.95      3.65 o 
   0  -8   9       27.67       24.26      3.32 o 
   1  -8   9        3.80        0.15      1.99 o 
   2  -8   9      187.94      189.60     14.31 o 
   3  -8   9       46.54       43.12      4.40 o 
   4  -8   9       22.75       32.09     11.82 o 
   5  -8   9       38.06       39.58      4.65 o 
  -7  -7   9        1.16        5.47      2.52 o 
  -6  -7   9        9.09       11.40      2.72 o 
  -5  -7   9        0.11       -1.02      1.59 o 
  -4  -7   9        1.65        1.04      1.68 o 
  -3  -7   9       14.15       15.74      2.10 o 
  -2  -7   9        0.34       -0.77      1.58 o 
  -1  -7   9      137.28      125.12      6.00 o 
   0  -7   9      273.18      293.79      8.60 o 
   1  -7   9      382.20      382.43     12.39 o 
   2  -7   9        0.11        0.93      2.07 o 
   3  -7   9       15.52       11.25      2.86 o 
   4  -7   9       10.92        7.86      2.79 o 
   5  -7   9        5.39        3.85      3.18 o 
   6  -7   9        6.03        5.13      3.99 o 
  -8  -6   9        1.74        4.24      2.22 o 
  -7  -6   9       36.80       37.34      4.54 o 
  -6  -6   9        6.80        3.86      2.31 o 
  -5  -6   9        3.97        4.95      2.10 o 
  -4  -6   9        7.28        6.66      1.56 o 
  -3  -6   9       90.40       88.38      4.63 o 
  -2  -6   9      155.47      162.44      8.36 o 
  -1  -6   9        2.62        0.51      1.62 o 
   0  -6   9       54.20       58.30      4.27 o 
   1  -6   9       24.02       30.95     11.97 o 
   2  -6   9       25.33       23.09      6.82 o 
   3  -6   9        0.71       -1.01      5.08 o 
   4  -6   9        2.95        2.64      2.22 o 
   5  -6   9       10.94       11.66      3.12 o 
   6  -6   9        0.57       -0.33      2.09 o 
  -8  -5   9        0.17       -2.01      1.71 o 
  -7  -5   9      122.89      143.64      6.80 o 
  -6  -5   9      204.62      232.51      8.02 o 
  -5  -5   9        0.13        0.73      1.58 o 
  -4  -5   9       65.33       66.89      3.21 o 
  -3  -5   9       43.18       39.24      3.37 o 
  -2  -5   9       38.40       42.58      3.99 o 
  -1  -5   9      335.92      314.84      8.36 o 
   0  -5   9        0.54        0.81      1.67 o 
   1  -5   9        0.44        0.24      1.80 o 
   2  -5   9        1.04        0.32      1.73 o 
   3  -5   9       12.52       11.78      4.56 o 
   4  -5   9        2.38        2.09      2.15 o 
   5  -5   9       12.26       18.51      3.69 o 
   6  -5   9        9.77       10.50      3.22 o 
  -9  -4   9        4.75        2.94      4.98 o 
  -8  -4   9        4.55        2.82      2.16 o 
  -7  -4   9      187.38      198.04      7.74 o 
  -6  -4   9       54.49       54.96      4.33 o 
  -5  -4   9       27.31       29.66      4.96 o 
  -4  -4   9       54.31       69.51      3.27 o 
  -3  -4   9        0.50        2.21      1.56 o 
  -2  -4   9      135.86      132.39      7.97 o 
  -1  -4   9       47.07       50.25      3.76 o 
   0  -4   9       65.46       62.52      4.22 o 
   1  -4   9       52.20       50.75      4.13 o 
   2  -4   9        0.37       -0.37      1.60 o 
   3  -4   9      122.13      119.36      7.95 o 
   4  -4   9       95.40       88.75     15.64 o 
   5  -4   9       39.81       35.26      4.41 o 
   6  -4   9       36.41       47.57      8.40 o 
  -9  -3   9        6.95        8.74      2.79 o 
  -8  -3   9        7.04        6.89      2.56 o 
  -7  -3   9       44.58       45.58      4.25 o 
  -6  -3   9     1050.07     1090.80     17.23 o 
  -5  -3   9       90.65       96.46      4.89 o 
  -4  -3   9      268.81      257.40      6.80 o 
  -3  -3   9       56.42       53.13      3.72 o 
  -2  -3   9      118.20      111.88      4.96 o 
  -1  -3   9       58.91       58.17      3.99 o 
   0  -3   9       45.35       40.26      3.63 o 
   1  -3   9      100.65       93.19      9.16 o 
   2  -3   9       18.60       19.29      3.12 o 
   3  -3   9      132.65      135.89     12.50 o 
   4  -3   9       46.01       46.09      4.57 o 
   5  -3   9       25.68       21.06      3.74 o 
   6  -3   9       61.85       81.58      6.34 o 
 -10  -2   9       28.82       29.15      4.39 o 
  -9  -2   9        0.70        0.57      1.91 o 
  -8  -2   9      169.84      180.98     14.26 o 
  -7  -2   9      501.67      523.49     12.06 o 
  -6  -2   9       83.93       79.81      7.44 o 
  -5  -2   9      278.29      279.22      6.01 o 
  -4  -2   9       12.85       15.05      2.40 o 
  -3  -2   9      245.01      247.78      9.75 o 
  -2  -2   9        3.73        3.88      2.68 o 
  -1  -2   9       13.64       11.90      2.80 o 
   0  -2   9        0.08       -1.22      1.50 o 
   1  -2   9        0.37        1.02      1.68 o 
   2  -2   9       61.09       63.72      8.45 o 
   3  -2   9       45.46       50.02      4.49 o 
   4  -2   9        3.22        1.01      4.47 o 
   5  -2   9       11.42        5.29      3.47 o 
 -10  -1   9       25.38       29.48      9.12 o 
  -9  -1   9       35.35       36.63      4.83 o 
  -8  -1   9      124.87      137.52      6.60 o 
  -7  -1   9       42.30       36.61      3.80 o 
  -6  -1   9       35.13       36.44      6.54 o 
  -5  -1   9       52.09       55.01      3.86 o 
  -4  -1   9        4.77        3.33      1.57 o 
  -3  -1   9      119.79      117.87      5.02 o 
  -2  -1   9      149.45      139.98      5.47 o 
  -1  -1   9      254.93      226.36      7.13 o 
   0  -1   9      270.08      266.42      7.96 o 
   1  -1   9       80.43       73.88      4.85 o 
   2  -1   9      444.27      443.02     32.16 o 
   3  -1   9       39.68       41.38      5.71 o 
   4  -1   9        7.85        3.58      2.34 o 
   5  -1   9       45.05       48.04      6.49 o 
 -10   0   9       72.68       69.06      5.96 o 
  -9   0   9        0.00        0.10      1.91 o 
  -8   0   9       66.97       60.25     10.77 o 
  -7   0   9      231.43      263.51      8.41 o 
  -6   0   9      369.74      368.43      9.25 o 
  -5   0   9        8.07        7.43      1.75 o 
  -4   0   9       56.51       52.82      5.94 o 
  -3   0   9       82.72       78.15      5.51 o 
  -2   0   9      109.40      105.28      4.88 o 
  -1   0   9      767.16      717.12     12.99 o 
   0   0   9      643.19      607.97     12.16 o 
   1   0   9        1.77        1.40      1.79 o 
   2   0   9      381.70      380.39     10.39 o 
   3   0   9      238.34      251.76     15.05 o 
   4   0   9        1.47       -1.15      3.47 o 
   5   0   9       16.62       21.22      3.92 o 
 -10   1   9       15.19       15.93      5.11 o 
  -9   1   9        0.84        2.66      2.29 o 
  -8   1   9        0.00       -1.47      1.57 o 
  -7   1   9       40.16       32.69      3.58 o 
  -6   1   9       31.43       26.55      3.52 o 
  -5   1   9        8.25        5.27      1.44 o 
  -4   1   9        1.34        2.13      1.68 o 
  -3   1   9        4.36        3.17      1.67 o 
  -2   1   9       75.60       60.80      4.11 o 
  -1   1   9       13.06       14.25      2.55 o 
   0   1   9      203.64      219.33      7.33 o 
   1   1   9        5.43       10.48      4.05 o 
   2   1   9       12.61       15.64      3.11 o 
   3   1   9       15.88       11.93      3.16 o 
   4   1   9        2.83       -0.48      2.67 o 
 -10   2   9       37.21       38.99      4.76 o 
  -9   2   9        3.21        1.93      1.99 o 
  -8   2   9       87.98       87.27      5.45 o 
  -7   2   9      533.79      507.45     11.43 o 
  -6   2   9        0.12       -1.08      1.05 o 
  -5   2   9        0.55        2.59      1.18 o 
  -4   2   9        4.86        0.72      1.54 o 
  -3   2   9      269.85      261.29     11.27 o 
  -2   2   9        6.95        6.74      2.30 o 
  -1   2   9       61.41       60.36      8.55 o 
   0   2   9       45.35       41.34      3.92 o 
   1   2   9      304.64      297.97      9.15 o 
   2   2   9       27.11       32.62      3.90 o 
   3   2   9       21.01       26.38      3.99 o 
   4   2   9        3.91        7.07      2.84 o 
 -10   3   9       18.88       22.21      8.83 o 
  -9   3   9       17.66       18.40      3.33 o 
  -8   3   9       11.25       11.06      2.61 o 
  -7   3   9        2.11        2.48      1.73 o 
  -6   3   9        7.12        4.39      1.92 o 
  -5   3   9       64.00       54.06      4.87 o 
  -4   3   9       46.73       46.58      3.65 o 
  -3   3   9      207.28      207.39     14.27 o 
  -2   3   9        5.42        5.02      2.01 o 
  -1   3   9       18.62       23.60      3.23 o 
   0   3   9      306.16      319.27     19.61 o 
   1   3   9       60.80       64.85      4.86 o 
   2   3   9       64.20       61.08      5.06 o 
   3   3   9       22.64       20.63      3.81 o 
   4   3   9        3.88       10.27      3.31 o 
 -10   4   9        7.19        4.21      4.39 o 
  -9   4   9        0.68       -0.27      2.28 o 
  -8   4   9       86.23       94.99      5.69 o 
  -7   4   9        1.27        1.11      1.81 o 
  -6   4   9      214.81      200.18     13.23 o 
  -5   4   9        2.51        2.74      2.25 o 
  -4   4   9       99.97      105.00      5.09 o 
  -3   4   9       43.11       40.84      3.65 o 
  -2   4   9      755.17      725.95     28.80 o 
  -1   4   9       13.22       14.17      2.94 o 
   0   4   9      143.36      147.70      6.57 o 
   1   4   9       38.56       36.14      4.19 o 
   2   4   9        0.47        1.60      2.17 o 
   3   4   9        5.26        2.08      2.50 o 
 -10   5   9        6.82        7.06      3.48 o 
  -9   5   9        3.14        2.81      2.24 o 
  -8   5   9        8.06       10.18      2.93 o 
  -7   5   9      218.19      221.68      9.03 o 
  -6   5   9       46.88       54.13      4.80 o 
  -5   5   9       96.68       85.61      6.31 o 
  -4   5   9        7.04        7.96      2.90 o 
  -3   5   9      322.82      334.69     12.27 o 
  -2   5   9       57.56       54.70      5.71 o 
  -1   5   9       57.17       55.73      4.48 o 
   0   5   9       11.46        8.39      2.74 o 
   1   5   9       10.78        4.53      3.77 o 
   2   5   9        5.36        3.72      3.81 o 
 -10   6   9        9.00        6.49      3.84 o 
  -9   6   9        5.66       -0.25      2.68 o 
  -8   6   9        4.95        0.53      3.19 o 
  -7   6   9        0.49        0.24      1.53 o 
  -6   6   9       49.48       48.70      5.87 o 
  -9   7   9        2.23        0.33      3.37 o 
  -8   7   9        0.53       -0.47      2.99 o 
  -7   7   9        1.06        4.06      2.09 o 
  -6   7   9       16.92       11.13      3.70 o 
  -8   8   9        1.76        1.81      3.28 o 
  -7   8   9       15.10       10.53      4.67 o 
  -6   8   9        2.42        0.05      2.77 o 
  -5   8   9        7.18        0.47      3.08 o 
  -7   9   9        7.84        6.03      2.88 o 
  -6   9   9       58.74       87.42      8.88 o 
  -5   9   9        0.57        1.14      2.94 o 
  -4   9   9        0.15       -0.16      2.48 o 
  -2 -11  10        8.66        4.13      3.75 o 
  -1 -11  10       97.70      108.47      9.97 o 
   0 -11  10       26.50       22.15      5.62 o 
   1 -11  10        3.51        3.10      3.55 o 
   2 -11  10       17.01       18.60      5.84 o 
  -3 -10  10        0.32        2.77      3.25 o 
  -2 -10  10        6.45        6.54      3.48 o 
  -1 -10  10        5.12       11.48      4.22 o 
   0 -10  10       23.44       26.85      5.82 o 
   1 -10  10        0.41        0.56      3.15 o 
   2 -10  10       36.56       45.80      7.12 o 
   3 -10  10       29.99       48.90      7.38 o 
  -5  -9  10       14.45       16.14      4.70 o 
  -3  -9  10        7.08        8.34      3.57 o 
  -2  -9  10      167.66      175.87     10.46 o 
  -1  -9  10        1.02        1.76      3.01 o 
   0  -9  10        9.70        4.59      3.52 o 
   1  -9  10        3.47        2.01      3.25 o 
   2  -9  10      142.59      157.69     10.81 o 
   3  -9  10       10.86        6.93      4.06 o 
   4  -9  10        1.43        1.40      3.19 o 
  -6  -8  10       62.53       57.30      5.10 o 
  -5  -8  10       16.47       15.57      4.53 o 
  -4  -8  10        0.45        0.34      2.45 o 
  -3  -8  10       12.88       14.57      3.54 o 
  -2  -8  10      162.88      157.38      6.63 o 
  -1  -8  10      191.01      185.05     16.49 o 
   0  -8  10       16.32       22.98      3.40 o 
   1  -8  10      279.11      283.28     14.79 o 
   2  -8  10        0.92       -0.11      2.13 o 
   3  -8  10        7.32        3.43      2.59 o 
   4  -8  10        1.26        3.41      2.58 o 
  -7  -7  10       13.66       14.53      3.31 o 
  -6  -7  10       39.03       41.98      4.39 o 
  -5  -7  10        1.36       -0.31      2.25 o 
  -4  -7  10        0.14        2.16      2.56 o 
  -3  -7  10       14.99        8.92      2.39 o 
  -2  -7  10       61.81       65.03      4.65 o 
  -1  -7  10       64.50       63.49      8.44 o 
   0  -7  10      643.37      666.13     13.69 o 
   1  -7  10       33.71       32.16      3.93 o 
   2  -7  10       15.49       19.09      3.48 o 
   3  -7  10        0.53       -0.37      1.90 o 
   4  -7  10       42.20       48.11      5.02 o 
   5  -7  10       47.41       47.01      5.23 o 
  -8  -6  10        1.11        1.76      3.00 o 
  -7  -6  10       69.82       79.55      5.73 o 
  -6  -6  10       21.90       23.39      6.27 o 
  -5  -6  10       18.35       16.88      4.35 o 
  -4  -6  10       10.83       10.90      2.41 o 
  -3  -6  10      175.36      176.42      6.64 o 
  -2  -6  10       34.90       33.21      3.45 o 
  -1  -6  10      217.57      236.38      7.78 o 
   0  -6  10       15.22       16.49      2.97 o 
   1  -6  10        7.53        8.58      2.57 o 
   2  -6  10       96.80       89.81      5.72 o 
   3  -6  10       13.41        9.16      2.81 o 
   4  -6  10        2.57        0.81      4.12 o 
   5  -6  10       38.81       35.25      4.76 o 
  -8  -5  10       32.88       41.65      5.33 o 
  -7  -5  10        6.76        4.65      2.35 o 
  -6  -5  10       92.35       80.48      5.19 o 
  -5  -5  10        5.50        3.54      2.70 o 
  -4  -5  10      102.42      107.68      5.24 o 
  -3  -5  10      145.87      141.72      5.91 o 
  -2  -5  10       16.65       12.96      2.64 o 
  -1  -5  10       14.91       15.53      2.83 o 
   0  -5  10       27.68       28.68      3.45 o 
   1  -5  10        5.84        6.17      3.50 o 
   2  -5  10        7.04        6.77      2.67 o 
   3  -5  10      112.71      114.70      6.52 o 
   4  -5  10        1.75        1.46      2.56 o 
   5  -5  10        8.92       10.25      3.32 o 
  -9  -4  10        2.94        2.74      2.40 o 
  -8  -4  10        4.86        3.71      2.61 o 
  -7  -4  10       72.53       76.11      5.33 o 
  -6  -4  10      125.30      134.60      6.17 o 
  -5  -4  10       24.27       24.69      4.86 o 
  -4  -4  10       65.30       62.73      4.21 o 
  -3  -4  10       26.33       23.30      6.25 o 
  -2  -4  10      131.40      143.18     11.49 o 
  -1  -4  10      155.03      140.85      6.17 o 
   0  -4  10      337.39      345.17      9.64 o 
   1  -4  10        2.98        1.38      1.91 o 
   2  -4  10       20.32       21.44      3.52 o 
   3  -4  10       43.06       44.52      4.57 o 
   4  -4  10       19.81       24.06      3.88 o 
   5  -4  10        4.35        2.46      2.70 o 
  -9  -3  10        3.74        4.03      4.78 o 
  -8  -3  10        9.88        9.19      2.72 o 
  -7  -3  10      140.70      159.60      9.68 o 
  -6  -3  10       90.47       99.95      5.37 o 
  -5  -3  10      183.09      184.49     10.24 o 
  -4  -3  10       21.62       31.17      3.21 o 
  -3  -3  10      107.81       98.09      4.90 o 
  -2  -3  10        5.49        4.85      1.96 o 
  -1  -3  10      157.73      150.67      6.23 o 
   0  -3  10      879.27      880.68     15.54 o 
   1  -3  10       34.33       38.38      7.75 o 
   2  -3  10        1.53       -2.37      2.62 o 
   3  -3  10        9.35       12.64      3.92 o 
   4  -3  10       10.23        9.49      2.83 o 
   5  -3  10        6.87        4.40      4.80 o 
  -9  -2  10        9.10       17.53      3.46 o 
  -8  -2  10       66.64       73.33      5.46 o 
  -7  -2  10      106.55      112.79      5.86 o 
  -6  -2  10        0.78        2.36      1.74 o 
  -5  -2  10       43.18       41.94      3.51 o 
  -4  -2  10       34.87       28.62      4.12 o 
  -3  -2  10        0.54        0.52      1.64 o 
  -2  -2  10        2.47       -0.36      2.85 o 
  -1  -2  10        0.72       -0.45      1.58 o 
   0  -2  10       12.32        6.20      2.33 o 
   1  -2  10       41.26       36.13      3.99 o 
   2  -2  10        6.42        4.30      2.26 o 
   3  -2  10        0.86       -1.93      2.51 o 
   4  -2  10        3.39        4.53      2.75 o 
   5  -2  10        4.93       11.14      5.68 o 
 -10  -1  10       15.12       18.16      3.83 o 
  -9  -1  10        4.91        0.13      2.22 o 
  -8  -1  10       14.54       10.77      2.85 o 
  -7  -1  10        8.07        7.76      2.25 o 
  -6  -1  10       79.76       73.59      7.16 o 
  -5  -1  10       96.65       93.12      7.60 o 
  -4  -1  10       54.67       49.09      3.84 o 
  -3  -1  10       68.06       66.25      4.38 o 
  -2  -1  10        0.35        2.16      1.72 o 
  -1  -1  10      136.63      127.99     10.32 o 
   0  -1  10        6.17        7.52      2.48 o 
   1  -1  10      152.18      149.60      6.68 o 
   2  -1  10       42.81       45.90      4.41 o 
   3  -1  10        2.82        0.60      2.05 o 
   4  -1  10        4.68       -1.02      2.16 o 
 -10   0  10        0.02        0.75      2.23 o 
  -9   0  10       24.46       29.09      5.07 o 
  -8   0  10        8.48       13.93      3.05 o 
  -7   0  10        0.44        1.11      1.72 o 
  -6   0  10       10.08        9.70      3.88 o 
  -5   0  10        2.67        2.63      1.61 o 
  -4   0  10        0.02        0.21      1.46 o 
  -3   0  10        5.04        8.92      2.23 o 
  -2   0  10        2.22        3.54      1.89 o 
  -1   0  10       34.21       27.83      3.38 o 
   0   0  10      780.47      728.09     14.23 o 
   1   0  10       21.07       22.78      3.39 o 
   2   0  10        8.44       11.33      2.88 o 
   3   0  10        0.26        1.41      2.11 o 
   4   0  10      134.72      141.46      8.00 o 
 -10   1  10      120.17      131.90      7.33 o 
  -9   1  10       66.65       72.44      5.61 o 
  -8   1  10        0.89        2.80      1.93 o 
  -7   1  10      358.23      356.37      9.75 o 
  -6   1  10       27.00       29.90      5.28 o 
  -5   1  10       20.13       15.82      2.74 o 
  -4   1  10       63.26       52.81      5.43 o 
  -3   1  10       69.26       72.58      4.49 o 
  -2   1  10       89.93       87.55      5.01 o 
  -1   1  10      179.60      179.91      6.95 o 
   0   1  10       19.85       28.18      3.67 o 
   1   1  10      118.25      100.73      5.84 o 
   2   1  10       22.83       25.67      4.38 o 
   3   1  10      104.83      108.21      6.71 o 
   4   1  10       21.05       19.04      5.55 o 
 -10   2  10        0.47       -0.17      2.87 o 
  -9   2  10       22.68       17.69      3.39 o 
  -8   2  10        8.30        5.94      2.26 o 
  -7   2  10        0.03        0.69      1.56 o 
  -6   2  10       45.35       39.52      3.60 o 
  -5   2  10        7.45        5.97      2.09 o 
  -4   2  10       12.56       10.43      2.40 o 
  -3   2  10       72.97       59.79      4.27 o 
  -2   2  10       22.21       20.23      3.06 o 
  -1   2  10      120.31      117.24     10.94 o 
   0   2  10       63.62       59.26      7.25 o 
   1   2  10        1.33        0.45      2.13 o 
   2   2  10       36.18       27.80      4.00 o 
   3   2  10       19.84       17.30      3.93 o 
 -10   3  10       18.74       23.66      3.97 o 
  -9   3  10       28.49       26.24      3.95 o 
  -8   3  10        2.92        3.94      2.12 o 
  -7   3  10       41.99       37.90     14.10 o 
  -6   3  10      116.62      120.34      8.34 o 
  -5   3  10      144.84      121.17      7.73 o 
  -4   3  10       18.30       27.24      3.26 o 
  -3   3  10        0.05        0.06      1.50 o 
  -2   3  10        0.00       -0.19      1.71 o 
  -1   3  10        1.02        2.30      2.01 o 
   0   3  10        6.35        5.31      4.88 o 
   1   3  10       36.21       36.56      4.35 o 
   2   3  10        2.96       -0.54      2.11 o 
   3   3  10       14.02       20.22      4.10 o 
 -10   4  10        0.48        1.04      2.22 o 
  -9   4  10        0.01       -0.16      1.86 o 
  -8   4  10        8.67        8.74      2.56 o 
  -7   4  10       97.23      112.75      8.52 o 
  -6   4  10       71.66       68.57      6.67 o 
  -5   4  10        1.37        5.64      2.77 o 
  -4   4  10        0.70        2.11      2.69 o 
  -3   4  10      566.56      556.16     12.29 o 
  -2   4  10       28.88       36.60      3.91 o 
  -1   4  10       47.82       48.53      4.46 o 
   0   4  10        0.37       -3.66      2.92 o 
   1   4  10        0.58       -2.45      1.96 o 
   2   4  10        1.28       -0.69      2.12 o 
  -9   5  10        0.01        2.04      2.14 o 
  -8   5  10        7.47        6.54      2.14 o 
  -7   5  10        0.11        5.42      3.25 o 
  -6   5  10       45.23       44.24      5.40 o 
  -5   5  10       19.12       19.60      4.12 o 
  -4   5  10       71.57       60.59      5.93 o 
  -3   5  10       54.85       46.05      5.57 o 
  -2   5  10       20.31       24.44      4.57 o 
  -1   5  10        1.03        0.48      1.88 o 
   0   5  10      111.59      113.58     15.50 o 
   1   5  10       40.40       39.41      6.27 o 
  -9   6  10       17.78       11.28      4.22 o 
  -7   7  10        0.77        1.20      2.54 o 
  -7   8  10        7.15        4.66      3.66 o 
  -6   8  10       21.58       28.26      5.67 o 
  -3 -10  11        1.92        4.51      3.59 o 
  -2 -10  11        0.10        0.60      2.72 o 
  -1 -10  11        0.33        2.56      3.57 o 
   0 -10  11       19.37       28.21      5.93 o 
   1 -10  11       17.52       18.53      5.58 o 
   2 -10  11        4.63       -0.42      3.93 o 
  -3  -9  11        2.79        0.62      3.23 o 
  -2  -9  11        0.02        1.96      2.94 o 
  -1  -9  11        6.23        5.98      3.81 o 
   0  -9  11        8.37        6.54      4.13 o 
   1  -9  11        0.02        1.50      3.68 o 
   2  -9  11        0.11        2.61      3.57 o 
   3  -9  11        0.20        3.23      3.28 o 
  -6  -8  11       57.48       49.51      7.00 o 
  -5  -8  11        0.39       -1.94      2.67 o 
  -4  -8  11       16.22        8.41      3.54 o 
  -3  -8  11       47.89       49.34      4.50 o 
  -2  -8  11      139.99      119.76      6.16 o 
  -1  -8  11       15.58       18.87      3.40 o 
   0  -8  11       92.96       98.45      6.03 o 
   1  -8  11        3.75        5.74      2.65 o 
   2  -8  11        2.35        7.37      2.86 o 
   3  -8  11        0.19       -0.70      2.38 o 
  -6  -7  11       44.04       42.64      6.36 o 
  -5  -7  11        0.57        1.34      2.81 o 
  -4  -7  11        8.16        6.44      3.21 o 
  -3  -7  11        2.43        4.76      2.22 o 
  -2  -7  11       70.65       77.36      5.20 o 
  -1  -7  11        0.67       -2.54      1.69 o 
   0  -7  11       47.35       58.82      4.92 o 
   1  -7  11      143.51      139.56      6.89 o 
   2  -7  11        0.54       -0.42      1.95 o 
   3  -7  11       19.21       22.94      9.18 o 
   4  -7  11        1.52        2.28      2.49 o 
  -7  -6  11        9.47       12.51      4.19 o 
  -6  -6  11        0.10       -0.34      2.37 o 
  -5  -6  11        5.91        6.04      3.28 o 
  -4  -6  11       36.82       38.75      3.88 o 
  -3  -6  11      174.65      175.79      8.29 o 
  -2  -6  11       32.63       36.65      3.82 o 
  -1  -6  11      321.89      347.99      9.98 o 
   0  -6  11      116.19      130.38      6.41 o 
   1  -6  11        0.86        1.38      2.06 o 
   2  -6  11       17.10       12.73      3.16 o 
   3  -6  11       44.36       48.75      5.08 o 
   4  -6  11        0.05       -2.80      6.25 o 
  -8  -5  11       19.10       21.00      3.83 o 
  -7  -5  11       37.98       47.05      6.80 o 
  -6  -5  11        1.79        0.49      2.72 o 
  -5  -5  11       34.49       35.81      5.75 o 
  -4  -5  11       11.03       11.95      2.63 o 
  -3  -5  11       39.06       33.05      8.22 o 
  -2  -5  11      140.41      134.57      6.20 o 
  -1  -5  11       52.86       55.77      4.56 o 
   0  -5  11        0.63        0.75      1.98 o 
   1  -5  11      163.85      157.00      7.26 o 
   2  -5  11      161.35      157.52      7.49 o 
   3  -5  11        7.82        6.06      2.56 o 
   4  -5  11        1.11        3.05      2.47 o 
  -8  -4  11        4.84        5.14      2.53 o 
  -7  -4  11       21.68       18.35      4.84 o 
  -6  -4  11        2.65        0.49      2.52 o 
  -5  -4  11       23.41       21.56      4.77 o 
  -4  -4  11       25.91       34.55      4.93 o 
  -3  -4  11        0.51        1.05      1.72 o 
  -2  -4  11        0.05        0.47      1.84 o 
  -1  -4  11        1.27        0.76      2.00 o 
   0  -4  11      327.03      303.95      9.56 o 
   1  -4  11        7.74        6.85      2.57 o 
   2  -4  11       77.40       79.19      5.87 o 
   3  -4  11        8.79        9.99      2.98 o 
   4  -4  11       13.55       15.67      3.75 o 
  -9  -3  11        6.41        7.62      5.09 o 
  -8  -3  11        0.01       -3.03      2.28 o 
  -7  -3  11       13.05       10.35      3.99 o 
  -6  -3  11       10.63       14.30      4.24 o 
  -5  -3  11        6.11        8.88      3.79 o 
  -4  -3  11      270.48      272.82      8.45 o 
  -3  -3  11      140.67      140.74      6.26 o 
  -2  -3  11        1.78        0.99      1.89 o 
  -1  -3  11        7.34       10.98      2.70 o 
   0  -3  11      275.82      294.69      9.38 o 
   1  -3  11        1.96        0.84      1.94 o 
   2  -3  11       45.16       37.90      4.48 o 
   3  -3  11        2.57        1.90      2.30 o 
   4  -3  11        0.46       -0.82      3.20 o 
  -9  -2  11        0.56        1.33      2.22 o 
  -8  -2  11        9.42       10.12      4.24 o 
  -7  -2  11       67.54       79.62      8.05 o 
  -6  -2  11        2.03        2.01      2.74 o 
  -5  -2  11       40.82       48.87      4.11 o 
  -4  -2  11       72.04       74.80      4.91 o 
  -3  -2  11       10.26        9.35      2.44 o 
  -2  -2  11       87.03       84.06      8.50 o 
  -1  -2  11       32.54       33.51      3.85 o 
   0  -2  11        0.30        0.00      1.76 o 
   1  -2  11      181.10      181.71      7.77 o 
   2  -2  11        4.19        2.61      2.29 o 
   3  -2  11        0.29       -1.27      2.09 o 
   4  -2  11       14.39       12.93      3.41 o 
  -9  -1  11       62.57       55.60      5.29 o 
  -8  -1  11        1.51        1.52      3.30 o 
  -7  -1  11      112.01      124.35      9.57 o 
  -6  -1  11        9.37        8.92      3.83 o 
  -5  -1  11        8.84        8.71      3.00 o 
  -4  -1  11        3.87        3.23      2.04 o 
  -3  -1  11       35.93       29.77      4.18 o 
  -2  -1  11       13.16       12.76      2.70 o 
  -1  -1  11       33.06       29.02      3.74 o 
   0  -1  11       55.89       51.80      7.31 o 
   1  -1  11        2.60        1.61      2.04 o 
   2  -1  11        6.69       13.82      3.47 o 
   3  -1  11        0.00        0.43      2.07 o 
  -9   0  11       82.04       93.26      6.39 o 
  -8   0  11       78.49       71.96      8.19 o 
  -7   0  11       26.21       31.42      6.02 o 
  -6   0  11       64.01       53.10      6.58 o 
  -5   0  11      246.48      224.60      7.76 o 
  -4   0  11        0.05        2.49      1.70 o 
  -3   0  11      125.99      117.41      5.72 o 
  -2   0  11       30.75       33.55      3.72 o 
  -1   0  11       19.36       21.45      3.86 o 
   0   0  11      219.56      230.20      8.45 o 
   1   0  11       44.04       51.63      4.80 o 
   2   0  11       24.30       25.52      3.92 o 
   3   0  11        1.90       -1.94      7.29 o 
  -9   1  11        1.39       -1.85      1.87 o 
  -8   1  11       64.68       68.82      8.16 o 
  -7   1  11        0.09        4.71      3.30 o 
  -6   1  11        5.78        8.47      3.90 o 
  -5   1  11       51.38       33.68      3.59 o 
  -4   1  11       59.90       57.20      6.73 o 
  -3   1  11       50.50       47.43      4.19 o 
  -2   1  11       42.18       41.33      4.08 o 
  -1   1  11       15.28       15.35      6.00 o 
   0   1  11       20.62       18.01      3.38 o 
   1   1  11        0.51        0.97      2.01 o 
   2   1  11       53.48       54.69      5.33 o 
  -9   2  11        0.03       -0.44      2.14 o 
  -8   2  11        0.16       -1.23      3.15 o 
  -7   2  11        0.76        1.52      2.90 o 
  -6   2  11       13.85       13.55      2.77 o 
  -5   2  11        3.95        3.81      1.83 o 
  -4   2  11        0.25       -0.94      1.55 o 
  -3   2  11        8.33        7.70      2.33 o 
  -2   2  11        0.22        1.84      1.84 o 
  -1   2  11        1.56        0.83      1.91 o 
   0   2  11        0.73        0.31      1.96 o 
   1   2  11       39.04       40.68      4.60 o 
   2   2  11       41.12       46.95      5.89 o 
  -9   3  11       15.80       18.49      5.28 o 
  -8   3  11        8.83        4.59      3.66 o 
  -7   3  11       43.81       37.67      6.27 o 
  -6   3  11        1.73        1.32      2.65 o 
  -5   3  11       12.10       12.63      2.80 o 
  -4   3  11        0.48       -0.55      1.86 o 
  -3   3  11       14.76       12.58      5.19 o 
  -2   3  11        4.26        1.30      2.03 o 
  -1   3  11        4.55        2.87      2.39 o 
   0   3  11       82.05       89.46      6.03 o 
   1   3  11        0.07        1.28      4.18 o 
  -9   4  11        3.45        1.32      3.52 o 
  -8   4  11        0.25        8.45      3.97 o 
  -7   4  11        0.00        1.61      3.48 o 
  -6   4  11        5.55        2.86      2.88 o 
  -5   4  11      110.46       93.26      7.34 o 
  -4   4  11        0.49        1.66      1.81 o 
  -3   4  11        2.16        2.45      2.01 o 
  -2   4  11        3.73        0.74      2.10 o 
  -1   4  11        0.78       -3.78      3.80 o 
   0   4  11       30.72       34.63      7.42 o 
   1   4  11        9.74       11.42      3.19 o 
  -9   5  11        6.60        4.91      3.99 o 
  -8   5  11        2.26        0.40      3.25 o 
  -7   5  11        0.67        5.13      2.88 o 
  -6   5  11       17.44       15.21      4.31 o 
  -5   5  11        7.79        7.11      3.25 o 
  -4   5  11        4.64        2.76      3.08 o 
  -3   5  11        0.15        0.18      2.92 o 
  -2   5  11        7.22       -0.09      2.96 o 
  -1   5  11        5.48        7.09      3.88 o 
  -3  -9  12       50.54       56.13      7.20 o 
  -2  -9  12        0.12        2.59      3.84 o 
  -1  -9  12        0.38       -0.53      2.85 o 
   0  -9  12       48.82       40.12      7.00 o 
   1  -9  12        3.67        2.03      3.75 o 
  -5  -8  12       26.30       37.36      6.38 o 
  -4  -8  12        8.20       10.48      4.26 o 
  -3  -8  12        0.04        0.06      2.04 o 
  -2  -8  12        1.05        3.26      2.34 o 
  -1  -8  12       23.62       23.13      3.82 o 
   0  -8  12       58.92       78.59      5.81 o 
   1  -8  12        0.12        0.89      2.61 o 
   2  -8  12        0.23        0.61      2.45 o 
  -6  -7  12        1.17       -0.16      3.19 o 
  -5  -7  12        0.40        1.83      2.88 o 
  -4  -7  12        4.05        6.20      3.70 o 
  -3  -7  12       11.51       12.24      2.88 o 
  -2  -7  12        0.31       -0.46      2.72 o 
  -1  -7  12        1.43        2.28      3.97 o 
   0  -7  12       22.94       24.57      3.83 o 
   1  -7  12        5.63        0.78      2.62 o 
   2  -7  12        0.80       -1.41      4.46 o 
  -6  -6  12        2.97        5.42      3.34 o 
  -5  -6  12       16.94       16.95      4.77 o 
  -4  -6  12        0.24        0.05      1.87 o 
  -3  -6  12       26.86       32.87      5.33 o 
  -2  -6  12       26.63       26.75      3.74 o 
  -1  -6  12       22.96       28.90      4.10 o 
   0  -6  12      236.75      236.47      9.08 o 
   1  -6  12      101.83      105.00      6.69 o 
   2  -6  12        5.41        6.04      2.98 o 
  -7  -5  12        4.30        2.48      2.88 o 
  -6  -5  12       14.83       16.48      4.59 o 
  -5  -5  12        1.39        1.27      2.83 o 
  -4  -5  12       36.81       38.40      4.08 o 
  -3  -5  12       42.82       43.65      8.32 o 
  -2  -5  12       12.46       11.66      4.18 o 
  -1  -5  12        5.54        1.95      2.36 o 
   0  -5  12       19.63       27.70      4.13 o 
   1  -5  12        0.92       -0.12      2.17 o 
   2  -5  12       22.39       19.40      3.77 o 
   3  -5  12        6.39        1.18      2.53 o 
  -8  -4  12       17.90       15.10      4.46 o 
  -7  -4  12        1.83        5.06      3.25 o 
  -6  -4  12       39.03       46.18      6.62 o 
  -5  -4  12        3.95        1.76      2.85 o 
  -4  -4  12        2.37        2.43      2.78 o 
  -3  -4  12        0.04        2.04      3.00 o 
  -2  -4  12        0.85        0.39      1.95 o 
  -1  -4  12      141.73      145.97      7.03 o 
   0  -4  12        5.18        7.00      3.34 o 
   1  -4  12       34.97       43.40      5.60 o 
   2  -4  12       19.52       26.79      4.25 o 
   3  -4  12        4.52        4.06      2.73 o 
  -8  -3  12      116.64      141.99     10.46 o 
  -7  -3  12        8.03        6.40      3.61 o 
  -6  -3  12        1.80        1.02      2.48 o 
  -5  -3  12       67.57       66.64      7.45 o 
  -4  -3  12       15.73       22.57     11.12 o 
  -3  -3  12       22.28       24.63      5.97 o 
  -2  -3  12        0.49       -0.21      1.89 o 
  -1  -3  12        0.03       -1.87      1.83 o 
   0  -3  12        1.06        2.21      2.47 o 
   1  -3  12       49.11       42.32      4.61 o 
   2  -3  12        8.05       11.62      5.88 o 
  -8  -2  12       17.62       14.65      4.86 o 
  -7  -2  12       63.96       89.14      8.96 o 
  -6  -2  12       13.44       16.53      5.04 o 
  -5  -2  12        1.09        1.40      1.93 o 
  -4  -2  12       42.49       39.42      4.62 o 
  -3  -2  12       48.84       47.59      4.47 o 
  -2  -2  12        2.33       -1.24      1.76 o 
  -1  -2  12       19.48       22.05      7.17 o 
   0  -2  12       35.30       36.08      4.38 o 
   1  -2  12       10.14        8.50      3.15 o 
   2  -2  12        0.04       -2.32      1.88 o 
  -9  -1  12        0.00        1.96      4.04 o 
  -8  -1  12      117.60      128.14     10.39 o 
  -7  -1  12       23.30       26.63      5.95 o 
  -6  -1  12        0.00       -3.64      2.97 o 
  -5  -1  12        9.52       11.37      2.75 o 
  -4  -1  12       13.26       18.53      4.38 o 
  -3  -1  12       46.03       36.11      3.93 o 
  -2  -1  12       45.12       38.59      4.15 o 
  -1  -1  12       15.83       10.66      3.36 o 
   0  -1  12      214.67      208.17     11.58 o 
   1  -1  12        1.05        3.56      2.31 o 
   2  -1  12        0.63       -0.10      2.09 o 
  -9   0  12       20.69       27.38      6.22 o 
  -8   0  12       62.21       59.61      8.05 o 
  -7   0  12        2.85        8.58      4.44 o 
  -6   0  12        4.22        6.45      3.73 o 
  -5   0  12       47.40       35.09      8.66 o 
  -4   0  12      162.32      162.28      7.09 o 
  -3   0  12       12.93        7.20      3.60 o 
  -2   0  12        7.56        7.73      2.55 o 
  -1   0  12       44.55       44.79      4.57 o 
   0   0  12       30.39       30.67      4.16 o 
   1   0  12        3.30        5.05      2.42 o 
   2   0  12        3.77        4.52      4.60 o 
  -9   1  12        7.35        9.52      4.35 o 
  -8   1  12        6.86        4.26      4.19 o 
  -7   1  12        0.10        0.71      3.32 o 
  -6   1  12       15.86       11.06      4.31 o 
  -5   1  12        2.63        1.48      3.44 o 
  -4   1  12       13.21       12.19      2.74 o 
  -3   1  12       16.44       12.15      2.81 o 
  -2   1  12        1.18        1.06      2.05 o 
  -1   1  12       18.31       25.03      3.83 o 
   0   1  12      103.21      106.52      6.63 o 
   1   1  12       32.08       31.93      6.91 o 
  -9   2  12       16.62       11.37      4.99 o 
  -8   2  12        4.24        1.67      3.77 o 
  -7   2  12       15.22       18.51      4.99 o 
  -6   2  12       71.07       66.92      7.27 o 
  -5   2  12        8.72        5.96      2.38 o 
  -4   2  12        0.21        0.28      1.86 o 
  -3   2  12        7.59        4.07      2.45 o 
  -2   2  12        0.84       -2.72      2.84 o 
  -1   2  12        0.04        1.16      2.37 o 
   0   2  12       23.28       25.90      4.24 o 
   1   2  12        0.75       -2.46      2.05 o 
  -8   3  12       33.36       29.37      6.18 o 
  -7   3  12        3.70        2.18      3.92 o 
  -6   3  12        0.00        3.76      2.02 o 
  -5   3  12       29.11       22.11      3.38 o 
  -4   3  12        6.91        4.73      2.53 o 
  -3   3  12       14.85        8.41      2.90 o 
  -2   3  12        3.62        2.66      2.42 o 
  -1   3  12        8.50       15.75      3.88 o 
   0   3  12        1.05        3.53      2.43 o 
  -8   4  12        6.31       12.94      4.71 o 
  -7   4  12        6.01        4.62      2.99 o 
  -6   4  12        3.27        2.92      2.97 o 
  -5   4  12       17.90       14.28      3.04 o 
  -4   4  12       70.02       66.45      5.30 o 
  -3   4  12        5.20        5.42      2.61 o 
  -2   4  12       16.40        5.92      4.99 o 
  -1   4  12        1.17        2.63      2.70 o 
  -3  -8  13       21.08       26.96      4.09 o 
  -2  -8  13        1.70        1.68      3.31 o 
  -1  -8  13       29.72       28.73      4.40 o 
  -4  -7  13      136.00      139.07     10.35 o 
  -3  -7  13        7.56        5.58      2.60 o 
  -2  -7  13        7.67        3.48      2.77 o 
  -1  -7  13        4.73        3.25      2.88 o 
   0  -7  13       35.49       35.70      4.87 o 
  -5  -6  13        3.89        3.83      3.23 o 
  -4  -6  13        1.49        2.92      2.35 o 
  -3  -6  13       14.12       13.63      3.15 o 
  -2  -6  13       24.33       25.84      3.97 o 
  -1  -6  13       38.48       50.50      5.25 o 
   0  -6  13       19.99       23.69      4.45 o 
   1  -6  13       11.03        5.16      3.20 o 
  -6  -5  13        0.10        1.69      3.12 o 
  -5  -5  13        2.91        5.71      3.55 o 
  -4  -5  13       12.29       11.42      2.96 o 
  -3  -5  13        7.77        7.96      2.70 o 
  -2  -5  13        2.93        0.80      3.42 o 
  -1  -5  13       36.32       31.03      4.31 o 
   0  -5  13       28.17       31.84      4.52 o 
   1  -5  13        5.56        5.71      3.93 o 
  -7  -4  13        3.80        9.28      3.92 o 
  -6  -4  13        0.00        1.63      3.08 o 
  -5  -4  13        1.78        7.32      3.61 o 
  -4  -4  13       10.64       12.74      3.54 o 
  -3  -4  13        0.07       -0.13      1.82 o 
  -2  -4  13        5.73        5.68      2.55 o 
  -1  -4  13       13.61       13.37      3.44 o 
   0  -4  13        9.50        7.88      3.20 o 
   1  -4  13       11.57       18.21      4.28 o 
  -7  -3  13        1.74       -0.31      2.70 o 
  -6  -3  13        1.46       -3.07      2.05 o 
  -5  -3  13        0.81        2.65      3.14 o 
  -4  -3  13       21.77       13.06      3.17 o 
  -3  -3  13        3.90        4.57      2.30 o 
  -2  -3  13        8.16        3.77      4.98 o 
  -1  -3  13        2.61        2.90      2.10 o 
   0  -3  13       64.30       74.93      6.01 o 
   1  -3  13        8.12        6.96      2.82 o 
  -7  -2  13        0.00        6.71      4.53 o 
  -6  -2  13       12.04        8.92      4.53 o 
  -5  -2  13       19.05       16.87      3.14 o 
  -4  -2  13        8.08        2.93      2.27 o 
  -3  -2  13        7.98        2.57      2.13 o 
  -2  -2  13        0.04        0.31      2.07 o 
  -1  -2  13       69.74       53.65      5.14 o 
   0  -2  13        1.45        2.33      2.62 o 
   1  -2  13       34.92       35.68      4.63 o 
  -8  -1  13       13.12        9.32      5.20 o 
  -7  -1  13        8.76        0.80      3.64 o 
  -6  -1  13        4.79        5.57      2.92 o 
  -5  -1  13        0.77        1.68      2.04 o 
  -4  -1  13       18.66       12.76      3.19 o 
  -3  -1  13        8.94        6.53      3.94 o 
  -2  -1  13        9.85        8.91      2.83 o 
  -1  -1  13        6.62       10.16      3.13 o 
   0  -1  13        2.68        4.10      2.61 o 
   1  -1  13        3.43        4.45      4.56 o 
  -8   0  13        6.64        7.41      4.46 o 
  -7   0  13       12.53        9.10      4.75 o 
  -6   0  13        0.01        0.09      2.43 o 
  -5   0  13       44.48       37.22      4.37 o 
  -4   0  13        0.80        1.10      1.86 o 
  -3   0  13       22.79       23.32      3.73 o 
  -2   0  13       43.72       44.87      7.20 o 
  -1   0  13        0.26        2.09      2.34 o 
   0   0  13       57.68       55.32      5.43 o 
  -8   1  13        1.36       -0.42      3.88 o 
  -7   1  13       32.09       33.81      6.89 o 
  -6   1  13        6.59        8.68      3.84 o 
  -5   1  13        0.06        3.05      2.39 o 
  -4   1  13        9.33        7.42      5.47 o 
  -3   1  13        3.81        0.80      2.36 o 
  -2   1  13       16.48       11.37      3.03 o 
  -1   1  13        0.15       -0.74      2.32 o 
   0   1  13        1.34       -0.16      4.30 o 
  -7   2  13        5.58        6.51      3.43 o 
  -6   2  13        1.65        3.30      2.94 o 
  -5   2  13        8.31        9.38      2.81 o 
  -4   2  13        2.21        3.82      2.32 o 
  -3   2  13        9.22       20.18      8.14 o 
  -2   2  13       79.84       83.31      6.12 o 
  -1   2  13        6.82        6.80      5.88 o 
  -7   3  13        0.56       -0.40      2.57 o 
  -6   3  13        0.02        3.66      2.49 o 
  -5   3  13       27.76       25.98      3.95 o 
  -4   3  13        0.02       -1.53      2.27 o 
  -3   3  13        0.63       -0.20      2.32 o 
  -2   3  13        0.12        0.50      2.20 o 
  -6   4  13        2.60        4.19      3.21 o 
  -5   4  13       53.16       47.31      6.48 o 
  -4   4  13       74.60       90.33     11.94 o 
  -3  -6  14        7.68        8.21      3.92 o 
  -4  -5  14        0.57       -1.18      2.20 o 
  -3  -5  14       20.32       27.69      4.25 o 
  -2  -5  14        0.11        0.05      7.18 o 
  -1  -5  14       47.12       50.23      5.51 o 
  -5  -4  14        0.57        2.50      3.52 o 
  -4  -4  14        0.81        3.34      2.57 o 
  -3  -4  14        1.60       -2.03      1.92 o 
  -2  -4  14        0.00       -2.69      2.37 o 
  -1  -4  14       31.18       30.62      5.82 o 
  -6  -3  14        8.82       14.41      5.19 o 
  -5  -3  14        3.07       -0.15      3.54 o 
  -4  -3  14        7.54        4.32      2.77 o 
  -3  -3  14        1.20        3.41      2.73 o 
  -2  -3  14        9.06       14.27      3.66 o 
  -1  -3  14       41.96       39.59      6.48 o 
  -6  -2  14       33.71       35.68      6.76 o 
  -5  -2  14        2.94        0.54      2.86 o 
  -4  -2  14        0.34        0.50      2.23 o 
  -3  -2  14       17.05       25.05      3.91 o 
  -2  -2  14        0.10        5.51      2.47 o 
  -1  -2  14       18.46       15.19      8.14 o 
  -6  -1  14        2.26        3.32      2.99 o 
  -5  -1  14        3.21        6.55      2.73 o 
  -4  -1  14        0.72        6.25      2.66 o 
  -3  -1  14       12.56        5.28      7.27 o 
  -2  -1  14       30.63       31.34      4.56 o 
  -6   0  14        0.14        1.23      2.94 o 
  -5   0  14        0.71        1.28      2.06 o 
  -4   0  14       18.92       14.32      3.41 o 
  -3   0  14       43.71       44.83      5.15 o 
  -2   0  14       52.22       53.77     14.86 o 
  -6   1  14        1.31        4.35      3.64 o 
  -5   1  14        0.04       -2.93      1.96 o 
  -4   1  14        7.10        2.62      2.43 o 
  -3   1  14       41.60       45.24      5.24 o 
                                                 
